# Supplementary material for: Pharmacological Inhibition of SLC33A1 Promotes Endoplasmic Reticulum Hyperoxidation and Induces Adaptive IRE1/XBP1s Signaling
Source: bioRxiv. 2026 Feb 18:2026.02.17.706344. Preprint. [Version 1] doi: 10.64898/2026.02.17.706344 (PMC12934820; doi:10.64898/2026.02.17.706344)
Supplement: Supplement 1 [file media-1.xlsx]

## Sheet: Table S1A CRISPR screen FC
	DMSO			IXA4
index	epsilon	pvalue	product	epsilon	pvalue	product
MANF	3.49791	0.000733177	10.9652	1.32106	0.00116513	3.87551
IARS2	3.06938	0.000658657	9.76475	0.282492	0.679026	0.0474908
SLC33A1	2.91113	0.000610364	9.35758	0.335477	0.6614	0.0602302
MXRA7	2.51118	0.00120829	7.3272	-0.262128	0.389086	-0.107461
ATP6V1B2	2.95613	0.00577907	6.61624	0.826232	0.174189	0.627093
SOD2	2.38735	0.00432599	5.64349	1.21344	0.00571824	2.72143
CHAC1	1.79461	0.00120829	5.23636	0.0968482	0.366663	0.0422
PDIA6	2.05705	0.00302033	5.18365	1.09145	0.590446	0.249745
RPLP2	2.36314	0.00758021	5.01061	1.24662	0.0829564	1.34779
POLD2	2.31343	0.00694251	4.99349	0.48162	0.657647	0.0876584
PFKL	2.02854	0.0034727	4.98884	-0.622873	0.860793	-0.0405499
NTC_16033	1.95553	0.00295367	4.94678	0.809507	0.00296111	2.04688
HIST1H2AL	2.30293	0.010426	4.56413	-0.0460902	0.533384	-0.0125808
SPCS2	1.58473	0.00171866	4.38148	-0.25951	0.146456	-0.216507
HSPA5	2.46779	0.0183986	4.28215	1.07844	0.076716	1.20258
SERF2	1.88764	0.00539384	4.28136	-0.168388	0.11136	-0.160519
CPSF3L	2.54041	0.02399	4.11538	-0.575448	0.946966	-0.0136184
DMKN	1.55281	0.00240719	4.06602	-0.359008	0.0682086	-0.418661
HMGA1	1.60324	0.00302033	4.04008	0.0494187	0.00879006	0.101605
AURKAIP1	1.64282	0.00387808	3.96147	-0.196265	0.0385494	-0.277516
CDH8	2.32979	0.0212262	3.89804	-1.51488	0.264741	-0.874356
ARMC3	1.45233	0.00207215	3.89746	0.283567	0.690451	0.0456167
GFOD1	1.49009	0.00249124	3.87958	-0.0452062	0.469644	-0.0148381
ZBED5	1.51106	0.00287111	3.84103	0.45844	0.680292	0.0766993
ABCB4	2.15738	0.0181433	3.75661	0.143382	0.269958	0.0815421
SEC61B	1.51299	0.00343436	3.72823	1.17601	0.0148108	2.15142
USP17L20	1.9938	0.0139828	3.69732	-0.728335	0.797512	-0.0715684
NTC_6972	1.57343	0.00468249	3.66535	0.571102	0.00468249	1.3304
NTC_13974	1.79554	0.00965569	3.6184	0.97616	0.00963407	1.96812
AMN	1.51878	0.0046669	3.54024	-0.240215	0.35666	-0.107555
ROR2	1.78176	0.0103228	3.53894	-0.111033	0.639012	-0.0215949
RPS8	1.81323	0.0123275	3.46169	-0.52671	0.480325	-0.167739
ZNF76	1.39768	0.00357026	3.42053	0.00584975	0.938716	0.000160669
NTC_7006	1.36333	0.00335561	3.3732	-0.52975	0.00335561	-1.31072
ATF6	1.31798	0.00275974	3.37289	-0.105773	0.0616858	-0.127965
POLR2I	1.825	0.0141858	3.37286	1.64214	0.0387118	2.31896
GTF2I	1.4441	0.00471753	3.35939	0.267807	0.856044	0.0180781
GIGYF2	1.21836	0.00193244	3.30649	0.134174	0.215744	0.0893682
ELP4	2.6701	0.0581635	3.2985	0.258017	0.0358754	0.372887
CHMP6	1.30284	0.00300341	3.28626	-0.46017	0.872346	-0.0272933
HIST2H3C	1.58909	0.00982002	3.19071	-0.166605	0.162971	-0.131266
URAD	1.40142	0.0053083	3.1883	-0.00081875	0.695552	-0.000129093
OR10AG1	1.31421	0.00396413	3.15653	0.115925	0.959351	0.00208926
UFD1L	1.62064	0.0113974	3.14921	0.386932	0.363005	0.170284
R3HDM4	1.42766	0.00628716	3.14305	0.0258647	0.821614	0.0022071
NTC_12016	1.09797	0.00141744	3.12756	0.341337	0.00141745	0.972297
NKX3-1	1.65899	0.0133242	3.11121	-0.481205	0.721258	-0.0682875
LIPT2	1.91934	0.02399	3.10926	1.2067	0.0497805	1.57226
NOM1	2.58598	0.0641307	3.08491	-0.877543	0.0455159	-1.17752
MORF4L1	1.23435	0.00319441	3.08044	0.488085	0.0674281	0.571625
NTC_16356	1.42944	0.007248	3.05868	1.2177	0.00723127	2.60683
NTC_4902	1.02476	0.00104133	3.05625	0.36974	0.00104133	1.10272
TERF2	1.51426	0.0100686	3.02403	0.0121685	0.406927	0.0047516
SPATA31A5	1.45118	0.00831219	3.01887	-0.658598	0.837778	-0.0506272
NTC_13515	1.44756	0.00827992	3.01379	0.766275	0.00829881	1.59461
SDHD	1.27444	0.00442101	3.00064	0.070446	0.785531	0.00738533
NTC_11688	1.47415	0.00925211	2.99807	0.763145	0.0092313	1.5528
YPEL5	1.32728	0.0060283	2.9463	0.533167	0.159356	0.425271
NTC_10334	1.55589	0.0130039	2.9343	0.55175	0.0130039	1.04056
PNKP	1.27381	0.00497827	2.93348	-0.0181952	0.441474	-0.00646104
GMPS	1.18466	0.00343436	2.91918	-0.608905	0.503178	-0.181623
SEC63	1.39522	0.00810277	2.91792	0.74228	0.0543752	0.938686
ACADM	1.23729	0.00461675	2.88989	-0.299173	0.851978	-0.020814
POC1A	1.28756	0.00577907	2.88175	0.310647	0.652656	0.0575678
NPTX2	1.19097	0.00385683	2.87472	0.15427	0.376838	0.0653865
ZNF311	1.14996	0.0032303	2.86428	-0.415988	0.295494	-0.220245
TRNP1	1.40996	0.0094812	2.85254	-0.081934	0.450755	-0.028354
CNNM2	1.45124	0.0120299	2.78601	0.0998948	0.926353	0.00331884
CCDC58	1.64422	0.0215189	2.74121	0.550205	0.0638826	0.657284
MLH3	1.26344	0.00679965	2.73853	-0.342823	0.486796	-0.107185
DUT	1.87056	0.0343776	2.73798	0.767712	0.119749	0.707621
NTC_6001	1.97061	0.0412364	2.72874	1.28467	0.0411597	1.77994
NTC_7673	1.46785	0.0143596	2.70503	0.13397	0.0143597	0.246887
MANEAL	1.84469	0.0346728	2.69327	-0.371712	0.41331	-0.142635
NTC_11419	1.00726	0.00219221	2.67842	-0.104288	0.00219221	-0.277313
SDCBP	1.39149	0.0119711	2.67425	0.0684697	0.363005	0.0301327
RASA4	1.19213	0.0059651	2.65176	0.50635	0.285248	0.275848
CLCN4	1.15641	0.00514089	2.64699	0.152725	0.331985	0.0731372
KCTD8	1.33582	0.010478	2.64456	0.0253447	0.480862	0.00805911
NTC_19075	1.26327	0.00839384	2.6226	0.92044	0.00837476	1.91178
NTC_1866	1.19356	0.00679242	2.58761	0.806972	0.00677664	1.75031
FAM174B	1.7186	0.0318161	2.57335	0.226303	0.535657	0.0613539
NTC_9842	1.07904	0.00431237	2.55224	-0.795608	0.00431237	-1.88184
SPAG1	1.62554	0.0270608	2.54829	-0.76656	0.30844	-0.391582
NTC_11947	1.27987	0.0103941	2.53826	0.68155	0.0103941	1.35166
CDS1	1.09478	0.00484631	2.53398	-0.733534	0.735535	-0.0978512
DGKI	1.4477	0.0178077	2.5326	0.428288	0.450755	0.148213
PPIAL4A	1.51753	0.0215189	2.52999	0.668817	0.243874	0.409874
SPATA5L1	1.37019	0.0145998	2.51519	0.131557	0.0166758	0.233897
NTC_7138	1.63122	0.0294756	2.49664	1.06926	0.029418	1.63745
HIST1H2BJ	1.74894	0.0375869	2.49218	0.144415	0.188284	0.104728
C8A	1.04333	0.00409648	2.49104	-0.20897	0.652656	-0.0387255
OTOP2	1.48717	0.0213233	2.48527	-0.0896977	0.871665	-0.00535049
SH3D21	1.20076	0.00865735	2.4767	-0.368468	0.641484	-0.0710458
PCBP1	2.72899	0.124337	2.47082	0.943295	0.209406	0.640508
NTC_2308	1.62126	0.0300566	2.46766	0.789962	0.0301152	1.2017
POMT2	1.47605	0.0214209	2.46376	-0.722368	0.909898	-0.0296222
ALKBH7	1.0773	0.00548062	2.43597	0.559772	0.250935	0.336109
CCNL1	1.11462	0.00655599	2.43362	-0.509358	0.919493	-0.0185669
FBXO17	1.3081	0.0145998	2.40121	0.820447	0.439426	0.292993
FTL	1.33034	0.0156817	2.40073	0.73095	0.448683	0.254415
CTSG	1.21096	0.010478	2.39736	-0.695088	0.668932	-0.121375
FAM218A	1.30706	0.0148108	2.39117	-0.20975	0.894848	-0.0101206
RRP36	1.40687	0.0199973	2.39031	-0.619539	0.467524	-0.204569
ZNF519	1.17323	0.00943366	2.37617	-0.505988	0.502077	-0.151407
KLF16	1.95755	0.0614456	2.37159	-1.18794	0.773601	-0.132435
NTC_10206	1.38369	0.0195233	2.36534	0.781015	0.0195233	1.3351
PUSL1	1.32052	0.0163642	2.35859	-0.115098	0.721258	-0.0163334
NKAP	0.939708	0.00310626	2.35656	-0.612228	0.566817	-0.150949
NTC_5364	1.4236	0.023083	2.33002	0.790732	0.023083	1.2942
NTC_6266	1.1807	0.0107222	2.32563	-1.1485	0.0107222	-2.26221
CT47A9	1.30495	0.0169129	2.31209	0.0421248	0.764358	0.00491608
CAPRIN2	1.28021	0.0156817	2.31028	-0.133818	0.808201	-0.0123755
NTC_13976	1.42442	0.0242262	2.30146	-0.259453	0.0242262	-0.419202
DPPA5	1.03733	0.00632022	2.28138	-0.318211	0.387186	-0.131128
NTC_977	0.927497	0.00357914	2.26886	-0.349465	0.00357914	-0.854869
TMEM143	1.36231	0.0216173	2.26851	0.170172	0.192378	0.121817
NTC_16006	1.07162	0.00778422	2.25982	0.52237	0.00778422	1.10157
NTC_9088	1.05455	0.00719791	2.25967	0.671712	0.00719792	1.43934
GMPPB	1.37517	0.0230359	2.25197	0.38688	0.286027	0.210305
EIF3J	1.65526	0.0438622	2.24769	0.372277	0.995175	0.000781959
TNIP2	1.67871	0.046457	2.23763	0.538747	0.118521	0.49899
RRM2	1.71537	0.0497805	2.23502	-0.367239	0.980013	-0.00321996
USP17L25	1.17046	0.0123878	2.23206	-0.334733	0.138925	-0.28694
NTC_14022	1.14636	0.0117111	2.21408	-0.00473025	0.0117111	-0.00913602
PHF5A	1.75333	0.0549191	2.20968	0.209935	0.558656	0.0530834
ADHFE1	1.62933	0.0443164	2.2052	-0.902706	0.565648	-0.223378
FBXO44	1.19986	0.0145301	2.20503	-0.748927	0.796178	-0.0741362
CCND1	1.27459	0.0188311	2.19882	-0.35084	0.0790466	-0.386667
NTC_7929	1.05494	0.00837475	2.19114	0.19531	0.00837476	0.405664
HIST1H2AE	1.01876	0.00712487	2.18752	0.0209057	0.75515	0.00254981
RAD50	1.21174	0.0158312	2.18173	-0.0502577	0.526593	-0.013998
KIF23	1.44718	0.0326511	2.15066	0.0310397	0.0556881	0.0389312
SEC23A	1.37048	0.0273012	2.14319	0.16955	0.50428	0.0504119
FBXO8	1.12476	0.0125703	2.13777	-0.301467	0.461195	-0.101328
ORC3	1.42196	0.0322313	2.12117	-0.679735	0.592833	-0.154346
RILP	2.43423	0.134821	2.11836	-0.245163	0.533384	-0.0669197
NTC_12300	1.01789	0.00829881	2.11822	-0.632373	0.00829881	-1.31596
CBWD5	2.24813	0.117303	2.09231	-1.36975	0.800181	-0.132608
FBXW5	1.28538	0.02399	2.08228	0.184007	0.304355	0.0950616
C15orf62	0.826732	0.00303734	2.0813	-0.247575	0.482476	-0.0783635
NTC_7617	1.30061	0.0255197	2.07203	0.328172	0.0254181	0.523388
C8G	1.31164	0.0264678	2.06883	-0.45354	0.849946	-0.0320238
ENPP5	1.41058	0.034525	2.06208	0.105712	0.513145	0.0306312
CDKN1B	1.20572	0.0196319	2.05821	0.119197	0.621823	0.0245943
NTC_2095	0.895435	0.0050327	2.05789	-0.14659	0.0050327	-0.336894
ATP6AP1	1.06717	0.0118544	2.0555	0.375095	0.211925	0.252746
NTC_4387	1.16692	0.0178186	2.04109	-0.312485	0.0178186	-0.546576
C1orf131	1.32804	0.0295489	2.03118	-0.50268	0.063389	-0.602204
NTC_7983	1.372	0.0339479	2.01573	-0.57928	0.0339479	-0.851071
MAML1	0.81206	0.00330319	2.01477	0.00605725	0.0185705	0.0104862
PGLS	1.11001	0.0156074	2.00543	0.114172	0.975879	0.00121067
TMED3	1.39992	0.0369567	2.00512	0.143895	0.0345989	0.210222
NTC_15325	0.91593	0.00652854	2.00148	0.338975	0.00652855	0.740722
NTC_18342	1.30214	0.0290746	2.00071	0.432992	0.0290747	0.665286
INTS2	2.0164	0.101985	1.99918	-0.179998	0.275244	-0.10085
VGLL2	1.04745	0.0124484	1.99528	0.118607	0.922236	0.00416997
NTC_11041	1.0205	0.0112813	1.98757	0.78675	0.0113062	1.53155
ALK	1.01246	0.0109021	1.98693	-0.2796	0.570333	-0.0681866
NTC_9717	0.965987	0.00896444	1.97784	-0.405005	0.00896445	-0.829239
FBXW8	1.16084	0.0199054	1.97462	-0.1254	0.716091	-0.0181871
ZBTB17	1.37268	0.0369567	1.9661	-0.338161	0.744668	-0.0432973
ALYREF	1.98575	0.103076	1.95962	0.0320348	0.453873	0.01099
MEIS1	1.10717	0.0170726	1.95715	0.222221	0.260326	0.129885
NTC_4313	1.04328	0.0136964	1.94405	0.806452	0.0136964	1.50274
U2AF2	1.5041	0.0522446	1.9282	0.190799	0.110972	0.182172
ARL6IP6	1.10641	0.018228	1.92433	-0.569823	0.997932	-0.00051225
NTC_18827	1.23291	0.0275719	1.92277	0.561825	0.0275175	0.876666
COL12A1	0.909578	0.00769804	1.9225	-0.0381182	0.927726	-0.0012419
WASH1	2.07713	0.119749	1.91455	-0.665296	0.909898	-0.0272819
NTC_7737	1.01821	0.013174	1.91452	0.446532	0.013174	0.839606
ALG13	1.9396	0.103442	1.9111	1.11078	0.00622153	2.4505
HACD1	0.86064	0.00612423	1.90455	0.00093975	0.238326	0.000585303
ZNF165	1.342	0.0382262	1.90247	0.320032	0.573858	0.0771902
ANKRD33B	1.35923	0.0398652	1.90212	0.265134	0.226172	0.17116
NPBWR2	1.09622	0.0184844	1.89996	1.3165	0.126896	1.18031
VSTM2B	1.02919	0.0143915	1.89565	0.115955	0.420249	0.0436562
RPGR	1.10643	0.0196319	1.88872	-0.021842	0.751213	-0.00271358
E2F3	1.35386	0.0405372	1.88477	0.577997	0.681558	0.0962348
KLK5	1.22889	0.02942	1.88187	0.216814	0.73814	0.0285894
ZFHX2	1.08012	0.0183131	1.87643	0.108558	0.949717	0.00243233
C7orf26	1.24392	0.0311343	1.87428	-0.11546	0.709649	-0.0171985
OR1A2	1.55399	0.062411	1.87216	-0.483448	0.226835	-0.311481
PGA4	1.19253	0.0269413	1.87177	0.10406	0.805525	0.00977337
P4HB	1.23442	0.0304651	1.87163	-0.0912077	0.627939	-0.0184315
NTC_16930	0.946815	0.0106511	1.86769	0.69968	0.0106748	1.37952
TMEM190	1.65709	0.0752881	1.86137	-0.115777	0.283693	-0.0633475
ZNF511	2.15433	0.137546	1.85606	0.57023	0.294697	0.302577
ALDH1A2	1.08213	0.0192724	1.85592	0.336835	0.315884	0.168576
HIST1H4K	1.79114	0.0922436	1.85395	-0.184258	0.596423	-0.0413558
TMEM192	0.9189	0.00962511	1.85305	-0.282733	0.332846	-0.135077
LBX1	0.901665	0.00887953	1.84987	0.104437	0.931846	0.00320163
NTC_7643	1.18622	0.0276263	1.84894	0.698007	0.0276263	1.08797
IQSEC3	1.52383	0.0616858	1.84355	-0.42736	0.457003	-0.145337
TBX10	0.99869	0.0143915	1.83948	-0.865975	0.83373	-0.06839
NTC_2723	1.00745	0.0151799	1.83228	0.296207	0.0151799	0.538722
MCOLN1	1.06952	0.0193617	1.83215	-1.12767	0.0253154	-1.80046
NTC_13451	1.20775	0.030707	1.82704	-0.0771152	0.030707	-0.116657
NTC_15377	1.22938	0.0326683	1.8267	0.14976	0.0326683	0.222524
NTC_2632	1.11485	0.0236486	1.81295	0.48284	0.0236486	0.785191
AGAP9	1.83709	0.103076	1.81292	-0.504683	0.50428	-0.150056
TMSB15A	1.48584	0.0602562	1.81272	0.035704	0.053301	0.0454606
NTC_12557	0.911235	0.0102562	1.81246	-0.588165	0.0102562	-1.16987
SMG1	1.26093	0.0369567	1.80604	1.12089	0.00446923	2.63382
GTF2A1L	1.87185	0.108669	1.80426	-0.0592952	0.576214	-0.0141962
ST8SIA5	1.16347	0.0281571	1.80386	0.109132	0.358466	0.0486239
LEFTY1	1.41413	0.0530883	1.80302	-0.729617	0.94284	-0.0186505
GTPBP2	1.44978	0.0577067	1.79595	-0.0195377	0.14936	-0.0161336
NTC_11507	0.847827	0.00767774	1.79296	-0.495428	0.00767775	-1.04771
LDHAL6B	1.22114	0.0340846	1.79196	-0.158264	0.601224	-0.0349707
NTC_17729	0.785115	0.00527915	1.78805	-0.178018	0.00527915	-0.405424
DLST	1.21132	0.0340846	1.77754	-0.0741977	0.964859	-0.00115276
MTHFS	1.85403	0.111749	1.76459	0.0783497	0.603632	0.0171765
NTC_15471	0.980037	0.0160411	1.75894	-0.113068	0.0160411	-0.20293
ARF6	1.63366	0.0838805	1.75838	-0.316315	0.288374	-0.170824
BCL2	0.937603	0.0135189	1.75244	-0.636563	0.753837	-0.0781207
FUS	1.08099	0.024425	1.74273	0.570792	0.0470296	0.7578
IAH1	0.889735	0.0111199	1.73845	-0.0959263	0.805525	-0.00900946
CACNG7	1.08314	0.0249782	1.73566	-0.172585	0.666417	-0.0304188
WDR1	1.86323	0.117708	1.7313	-1.0065	0.240396	-0.623098
HINT2	1.53469	0.0752881	1.72387	-1.00324	0.727736	-0.138474
EIF2D	1.08289	0.0256565	1.72267	-0.24529	0.4814	-0.0778782
NTC_970	1.29353	0.0468274	1.71974	0.686122	0.0468275	0.912199
PPP6R2	1.06833	0.024645	1.71816	-0.404098	0.596423	-0.090698
NTC_13959	1.10996	0.0290746	1.70544	0.64035	0.0290747	0.983888
HNRNPCL2	0.929372	0.0147402	1.70214	-0.229458	0.391946	-0.0933374
NTC_8351	1.42734	0.0645916	1.69829	0.2121	0.0647034	0.252202
NTC_18868	0.887352	0.012505	1.68856	0.332407	0.012505	0.632543
NTC_710	1.30055	0.0503514	1.6881	0.292265	0.0502607	0.379585
UBE3D	1.04139	0.0243156	1.68093	0.452645	0.376838	0.191851
LIMK1	0.986567	0.0199973	1.67621	-0.337803	0.878473	-0.0190086
HIST1H2BM	0.866487	0.0116812	1.6745	0.395802	0.191789	0.28386
RILPL1	1.20305	0.0407067	1.67264	-0.0681453	0.226835	-0.0439053
NTC_5305	1.22497	0.0431133	1.67256	0.640115	0.0430337	0.874519
HIST1H2AB	0.762815	0.00645399	1.6707	-0.0875777	0.948341	-0.00201739
PITPNM2	1.87365	0.129061	1.66606	-0.75645	0.390038	-0.309308
MCL1	0.864962	0.0119126	1.66418	0.0101808	0.0254287	0.016235
NTC_4918	0.950295	0.017968	1.65874	0.385917	0.017968	0.673618
GLOD4	1.11258	0.0326511	1.6534	-0.591891	0.645199	-0.112641
KRT32	0.892095	0.0141179	1.65058	-0.129079	0.324293	-0.0631277
LIN52	1.50352	0.0799353	1.64976	-0.158193	0.591639	-0.036059
MAL2	1.66437	0.102348	1.64759	-0.595515	0.382461	-0.248576
NTC_7062	0.83432	0.0106748	1.64498	0.178065	0.0106748	0.35108
VKORC1L1	0.970645	0.0203686	1.6414	-0.229718	0.353962	-0.103613
U2AF1L4	1.69078	0.107155	1.64004	0.160819	0.999311	4.81569e-05
NTC_9184	0.78649	0.00826107	1.63823	-0.126325	0.00826107	-0.263131
NTC_6063	0.669408	0.00357914	1.63752	0.36723	0.00357914	0.898325
GP1BB	1.65154	0.101985	1.63744	-0.106538	0.601224	-0.0235409
MYBPC3	1.08922	0.0315419	1.63504	0.197235	0.483554	0.0622384
SLC7A2	0.817697	0.010119	1.63119	-1.0386	0.0426114	-1.42338
CDC42SE1	1.28746	0.0543752	1.62812	-0.66771	0.433317	-0.242509
DOLK	1.09142	0.0323707	1.62605	0.135162	0.132583	0.118607
BCL2L2-PABPN1	1.00962	0.0245348	1.6257	0.039786	0.730332	0.00542997
CPNE4	1.25033	0.0501843	1.62472	0.190425	0.732932	0.0256953
PNCK	0.815322	0.0101696	1.62469	-0.0999877	0.864867	-0.0063043
TUSC1	1.1885	0.0429656	1.62454	0.128675	0.686634	0.0210093
NTC_17487	0.988247	0.0228047	1.62268	-0.174088	0.0228047	-0.285848
S100A8	1.78535	0.123914	1.6191	-0.237641	0.124337	-0.21516
C10orf90	0.859815	0.0131321	1.61788	0.0829223	0.0998318	0.0829829
GCHFR	1.06473	0.0303327	1.61635	0.283255	0.594029	0.06407
SEC14L4	0.854908	0.0128797	1.61585	-0.66711	0.152802	-0.544275
NTC_12366	0.6196	0.00249241	1.61306	0.21294	0.00249241	0.554363
B4GALT5	1.10994	0.0354203	1.61025	-0.0305512	0.732932	-0.00412248
PAK7	1.04479	0.0287826	1.60989	-0.704058	0.0772934	-0.782812
NTC_17024	0.814075	0.0105805	1.6082	0.235852	0.0105805	0.465925
GOLGA6A	1.5935	0.0980649	1.60702	-0.741563	0.00848321	-1.5361
NTC_18275	0.802638	0.0101199	1.60112	-0.87646	0.0101199	-1.74838
NTC_16459	0.935747	0.0195233	1.59961	-0.653978	0.0195233	-1.11794
NTC_17538	0.936998	0.0196851	1.59839	-0.212283	0.0196851	-0.362125
COMMD7	0.988092	0.0243156	1.59489	0.265092	0.229503	0.16945
ITPR1	1.14737	0.0410476	1.59107	0.269482	0.58331	0.063086
NUDT6	0.817083	0.0113974	1.58775	0.287467	0.118521	0.266253
TRIM72	1.22452	0.0510001	1.58261	-0.147873	0.924981	-0.00500805
DNAJC21	0.901905	0.017642	1.58145	0.0929237	0.266225	0.053408
NTC_9756	1.1587	0.0435133	1.57742	0.445785	0.0435133	0.606881
TMEM8A	1.62316	0.106779	1.57692	-0.29395	0.470175	-0.0963393
HSD17B12	1.10476	0.0379054	1.5702	0.38418	0.558656	0.097142
WDR26	1.05807	0.0329336	1.56843	0.459472	0.223532	0.298961
NTC_4079	1.09965	0.0377607	1.56475	0.0738022	0.0377608	0.105018
NTC_5695	0.620475	0.00302124	1.56348	0.0426848	0.00302124	0.107558
VN1R2	0.766065	0.00910678	1.56326	0.392061	0.959351	0.00706593
TMTC2	0.680473	0.00508616	1.56074	-0.219375	0.0770043	-0.244271
NTC_5815	0.766307	0.00925211	1.55848	0.247517	0.0092313	0.503633
TAPBP	0.846738	0.0144607	1.55784	0.140037	0.491136	0.0432432
LCOR	0.799922	0.0114537	1.55269	0.206582	0.26846	0.117983
NTC_17139	1.86706	0.147608	1.55132	0.592742	0.147824	0.492127
ZNF257	0.828142	0.013716	1.54264	-0.348903	0.63408	-0.0690325
NTC_16795	0.887422	0.0183463	1.54097	0.57194	0.0183463	0.993145
KANK3	0.744293	0.00861352	1.53683	-0.668148	0.646439	-0.126595
HBM	0.973032	0.0264678	1.53475	-0.213012	0.226835	-0.137241
NSUN7	0.935405	0.022932	1.53365	0.0756335	0.16454	0.0592762
NTC_8207	1.34701	0.0726877	1.53362	-0.519913	0.0726877	-0.591941
SRSF2	1.43334	0.0851257	1.53359	0.23856	0.687906	0.0387591
TRPC7	0.993687	0.0287826	1.53114	-0.216998	0.3685	-0.0940823
NANOG	0.724097	0.00773768	1.52885	-0.223497	0.495497	-0.0681574
BHLHE41	1.08931	0.0395327	1.52835	-0.116731	0.582124	-0.0274298
RAP1A	1.00093	0.0298082	1.52708	-0.0208535	0.182548	-0.0154028
NTC_18437	1.16735	0.0492716	1.5262	0.143427	0.0492716	0.187517
NTC_17357	0.913037	0.0213252	1.52578	0.18203	0.0213688	0.30403
NRN1L	0.653907	0.00474304	1.51964	-0.00665275	0.606043	-0.00144695
ZFYVE27	1.16806	0.0502856	1.5168	-0.0206745	0.440449	-0.00736227
ACSF3	0.857412	0.0170726	1.51565	0.0199322	0.78686	0.002075
METTL9	0.92926	0.0234558	1.51446	-0.50894	0.120987	-0.466831
NTC_18206	1.02523	0.0335596	1.51138	0.221745	0.0335596	0.326892
NTC_8841	0.700782	0.00700064	1.51009	0.225182	0.00700065	0.485237
PLA2G10	1.29991	0.0689964	1.50942	-0.430138	0.0275434	-0.671007
BPIFB6	0.897245	0.0209369	1.50655	-0.885548	0.526593	-0.246647
UBL4B	0.890593	0.0203686	1.50603	-0.184735	0.443527	-0.0652264
PTCHD4	1.22687	0.0593185	1.50513	0.627577	0.88529	0.0332078
NTC_5452	1.35973	0.079059	1.49849	0.40325	0.079059	0.444401
NTC_12899	1.03478	0.0360842	1.49286	0.0170972	0.0360842	0.0246659
C2orf72	1.67762	0.129061	1.49176	-0.223126	0.324293	-0.109123
PSMD2	1.68736	0.130812	1.49053	0.98334	0.0168335	1.74427
IGSF23	0.722097	0.00870138	1.48782	0.217422	0.721258	0.0308542
EMC7	1.94442	0.172009	1.48641	0.325798	0.551706	0.0841512
SIGLEC6	0.981938	0.0307313	1.4851	-0.243698	0.183116	-0.179672
NTC_12543	0.757585	0.0110108	1.48349	-0.0362152	0.0110108	-0.0709161
FAM19A3	0.87068	0.0199973	1.47931	0.551756	0.221566	0.361122
NTC_15680	0.750787	0.0108176	1.47595	0.743357	0.0108176	1.46134
NTC_13084	0.852782	0.0186539	1.47466	0.488407	0.0186539	0.844568
IPO5	0.86027	0.0194514	1.47196	-0.314691	0.429271	-0.115576
NTC_4207	1.06709	0.041932	1.46987	0.0377147	0.041932	0.0519504
SEL1L	1.07912	0.0436816	1.46728	0.623866	0.900317	0.0284512
GCSH	1.62214	0.125186	1.46389	0.463941	0.927726	0.0151153
ADAM12	1.03531	0.0387118	1.46202	-0.285039	0.277531	-0.158678
SYCN	0.82653	0.0170726	1.46106	-0.532103	0.198942	-0.37315
NTC_11147	0.76061	0.0121287	1.45747	0.287375	0.0121287	0.550663
GSK3A	0.917847	0.025886	1.45656	0.348262	0.900317	0.0158824
NTC_16552	1.17885	0.0582729	1.45533	0.192895	0.058273	0.238135
NTC_284	0.924472	0.0267663	1.45365	0.46166	0.0267663	0.725919
NTC_14336	1.3736	0.0875823	1.4527	0.143175	0.0878692	0.151216
SPCS3	0.944285	0.0291636	1.44963	0.169495	0.459097	0.0573055
ZFP37	1.36281	0.0863857	1.44943	0.156226	0.80954	0.0143355
NTC_8819	0.767595	0.0130039	1.44763	0.329542	0.0130039	0.621493
C3orf58	0.854433	0.0202752	1.44658	-0.112197	0.291524	-0.060062
NTC_6642	1.34657	0.0844768	1.44522	0.520907	0.0844768	0.55907
NTC_7072	0.647322	0.00591569	1.44223	-0.0474053	0.0059157	-0.105619
NTC_16401	0.803692	0.016349	1.4358	0.314512	0.0163836	0.56159
TEX10	1.79825	0.159356	1.43435	0.760445	0.0440434	1.03125
DIRC2	1.35516	0.0876608	1.43267	0.695269	0.250935	0.417466
SEC16A	1.0775	0.0468381	1.43243	-0.301428	0.365746	-0.13167
GCM1	1.17777	0.0616858	1.42488	0.0393047	0.679026	0.00660767
PDS5B	0.724243	0.0109021	1.42132	0.643177	0.170927	0.493439
FRRS1L	0.83029	0.0195415	1.419	0.0166595	0.837778	0.00128064
WDR83	1.54959	0.121818	1.41678	-0.0583777	0.0442252	-0.0790627
HADHB	1.29878	0.0814345	1.41462	-0.111725	0.0535145	-0.142061
NTC_8956	1.2541	0.0745534	1.41404	-0.38214	0.0746791	-0.430596
TMPRSS11A	0.717708	0.0107413	1.41312	0.101179	0.0600207	0.12361
NME3	1.39261	0.0966694	1.4131	0.186207	0.414297	0.0712594
RRM1	1.34176	0.088951	1.40999	0.66613	0.241783	0.410718
CSTF2	1.01723	0.0412189	1.40877	0.359067	0.0579347	0.444188
GDF10	1.10435	0.0530883	1.40804	-0.326405	0.089276	-0.342486
DLK1	0.799652	0.017396	1.40703	0.323699	0.8513	0.0226321
MAPK7	0.979195	0.0368005	1.40431	0.10541	0.668932	0.0184065
KDM2B	0.901083	0.0276652	1.40395	0.0871495	0.978635	0.000817387
ZNF837	0.894607	0.0270608	1.40244	-0.0626977	0.118521	-0.0580709
NTC_12133	1.75087	0.159169	1.39744	0.36965	0.159398	0.294802
RPA3	1.0551	0.0481925	1.38959	0.149672	0.39578	0.0602501
SNRPG	1.91561	0.188284	1.38917	-0.0712465	0.330265	-0.0342793
NTC_19092	0.618125	0.00577764	1.38352	0.653337	0.00577765	1.46233
NTC_1310	1.15591	0.0638136	1.38141	-0.0396552	0.0640351	-0.0473318
SOWAHC	1.30925	0.088951	1.37582	0.443701	0.600022	0.0984272
COMMD3	0.76345	0.0159819	1.37144	0.397139	0.174189	0.30142
BRAT1	1.21914	0.0758566	1.36544	-0.702755	0.203817	-0.485434
PGBD4	1.34627	0.0970168	1.36398	-0.0679602	0.624266	-0.0139067
CLEC7A	1.44422	0.113708	1.36364	-0.322735	0.254519	-0.191795
MST1	1.06173	0.0520354	1.36294	-0.250373	0.134821	-0.217885
HSF4	0.94119	0.0358754	1.36021	-0.440293	0.192378	-0.315182
NTC_1452	0.76389	0.0165921	1.3598	0.39298	0.0165921	0.699542
NTC_6360	0.983392	0.0414672	1.35934	0.719932	0.0414672	0.995159
NTC_10508	1.04486	0.0501701	1.35786	-0.0893577	0.0501701	-0.116125
PRR30	1.25011	0.0820405	1.35758	-0.444988	0.597622	-0.0994875
NTC_11830	1.56536	0.136497	1.35385	0.435647	0.136497	0.376781
HIST2H3D	1.03078	0.0490804	1.34939	-0.373503	0.490049	-0.115696
HAGHL	1.62833	0.148387	1.34924	-0.545383	0.337177	-0.257498
TFAP2A	0.67212	0.00986929	1.34808	0.29701	0.816242	0.0261906
NTC_4587	0.782052	0.0189661	1.34671	0.308895	0.0189661	0.531924
NTC_3193	0.792307	0.0200123	1.3459	0.510562	0.0200123	0.867294
BCAM	1.11193	0.0616858	1.34522	-0.299577	0.929099	-0.00956787
UBA3	0.914555	0.0339389	1.34376	0.0829872	0.892116	0.0041144
NTC_7948	1.0211	0.0483867	1.34303	0.598912	0.0483867	0.787734
NTC_16834	0.934045	0.0365665	1.34214	0.981122	0.0364973	1.4106
ARRDC2	0.904442	0.0329336	1.34071	0.0144773	0.229503	0.00925404
PDZD4	1.78312	0.17722	1.33999	-0.737693	0.0593185	-0.905008
MAP3K19	1.23108	0.081737	1.3389	-0.479445	0.930472	-0.015005
NTC_16862	0.679643	0.0108176	1.33609	0.153235	0.0108176	0.301239
ABRACL	1.11314	0.0631433	1.3354	-0.184994	0.780222	-0.0199389
COG4	1.08308	0.0588542	1.33243	0.00022975	0.228834	0.00014715
CGB	0.781737	0.0199054	1.32976	0.12419	0.0787522	0.137073
PCGF1	1.00012	0.0468381	1.32956	0.333137	0.514259	0.0962161
VPS35	0.972095	0.0429656	1.32874	0.30216	0.0248667	0.484779
HOXD13	1.06616	0.0568021	1.32805	0.532538	0.759092	0.0637478
CPXM2	0.909045	0.0352697	1.32048	-0.384553	0.798846	-0.0375082
LYPD4	0.812813	0.0237751	1.31991	-0.282148	0.408395	-0.109733
NTC_17465	0.76395	0.0188094	1.31829	-0.391335	0.0188095	-0.675297
NTC_1802	0.66437	0.0104404	1.31631	0.177522	0.0104404	0.351722
NTC_18915	0.960282	0.0426375	1.31579	0.67969	0.0425586	0.931863
NTC_17418	0.827587	0.0257239	1.31559	-0.57	0.0257239	-0.906108
NTC_13761	1.01172	0.0505333	1.31161	0.792647	0.0505333	1.02761
CELSR3	0.887807	0.0333613	1.31108	-0.622298	0.852655	-0.0430795
NTC_18200	0.986178	0.0473424	1.30644	0.207262	0.0473424	0.274571
PPP1R27	1.19379	0.0805323	1.30604	-0.11428	0.793513	-0.0114789
NTC_16143	1.35948	0.109732	1.30465	1.04184	0.109732	0.999817
SLC19A1	1.00118	0.0497805	1.30448	-0.278858	0.668932	-0.0486937
NPIPA5	1.10247	0.0656356	1.30407	-0.0307027	0.918121	-0.00113907
DDX24	0.84726	0.0289091	1.3039	0.107875	0.886655	0.00563596
THSD7A	0.612757	0.00746399	1.30335	-1.63469	0.346832	-0.751765
DENND1A	0.830348	0.0269413	1.3033	-0.497665	0.699386	-0.0772789
TMEM80	1.6346	0.161932	1.29243	0.464761	0.818927	0.0403202
KHK	0.912705	0.0383875	1.29222	0.147407	0.203817	0.101823
NTC_11262	0.90668	0.0376185	1.29165	0.39329	0.0376186	0.56028
NACA2	0.85204	0.0305979	1.29025	-0.512339	0.536796	-0.138429
COL22A1	1.37039	0.114499	1.28981	-0.0451477	0.49659	-0.013725
RYR2	0.687732	0.0133242	1.28974	-0.154833	0.591639	-0.0352932
NTC_9069	0.786157	0.0229899	1.28809	-0.65156	0.0229899	-1.06756
RASSF5	0.766085	0.0208412	1.28785	0.807635	0.1854	0.5911
GREB1	0.727385	0.0169926	1.28728	0.0889372	0.808201	0.00822495
NTC_16189	0.473755	0.00192549	1.28646	0.620777	0.00192549	1.68569
RFWD3	0.807065	0.0255423	1.28544	-0.131829	0.181417	-0.0977281
NTC_17714	1.48459	0.136294	1.28495	0.89003	0.136091	0.770918
ZNHIT3	1.37386	0.116095	1.28481	-0.350376	0.245275	-0.213851
DDX5	1.05098	0.0602562	1.28219	-0.0418862	0.421246	-0.0157268
NTC_4321	1.30157	0.103694	1.28107	0.17066	0.103858	0.167854
NTC_11196	0.828712	0.0286222	1.27895	-0.0279952	0.0286222	-0.043205
NTC_7748	0.95935	0.0466568	1.27698	-0.382545	0.0466569	-0.5092
CDC20	1.17663	0.0823449	1.27589	0.373117	0.250935	0.224034
NTC_2638	0.800188	0.0255197	1.2748	-0.0509777	0.0255197	-0.0812139
LRRC32	1.18328	0.0838805	1.27362	-0.242981	0.317555	-0.121048
ATP6V1F	1.45273	0.133028	1.27267	0.302662	0.176943	0.227652
RNF113A	1.39424	0.122235	1.27267	-0.984075	0.355759	-0.441696
ABL2	1.2165	0.0904207	1.2697	-0.179953	0.353962	-0.0811664
ASCL4	1.01237	0.0559094	1.26801	-0.923857	0.627939	-0.186696
NTC_5735	0.914622	0.0413132	1.26576	-0.00155025	0.0413132	-0.00214541
NTC_6921	0.791847	0.0253169	1.26426	-0.15709	0.0253169	-0.250809
TRMT61A	0.720212	0.017642	1.26286	-0.479228	0.414791	-0.183147
NTC_8791	0.57521	0.00640758	1.26161	-0.18839	0.00640759	-0.413197
NTC_14961	0.687708	0.0147332	1.25968	0.311587	0.0147332	0.570735
CT47A6	0.890075	0.0387118	1.25693	0.271915	0.812219	0.0245611
NCOA4	0.86608	0.0354203	1.25646	0.160808	0.94284	0.0041106
NTC_7548	1.32469	0.113029	1.25424	0.31132	0.11338	0.294341
SRPX2	1.01042	0.0577067	1.25169	-0.0524737	0.883926	-0.00281175
NTC_557	0.6174	0.00974263	1.24179	-0.108255	0.00976448	-0.217631
YIPF6	0.813392	0.0298082	1.24096	-0.129823	0.610879	-0.0277878
NEK10	0.86584	0.0371134	1.23856	-0.379055	0.161414	-0.300234
NTC_8775	1.28863	0.109561	1.23753	0.37631	0.109561	0.361387
NTC_4732	0.887753	0.0403996	1.23719	0.316587	0.0403996	0.441203
NTC_5595	0.635513	0.0114062	1.23471	-0.23976	0.0114062	-0.46582
NTC_12154	1.34316	0.120593	1.23393	0.901777	0.120593	0.828443
CHP1	0.740457	0.0218151	1.23008	0.38519	0.531115	0.105855
FOXG1	0.904875	0.0438622	1.22874	0.276941	0.699386	0.0430042
GSE1	0.864607	0.0380655	1.22728	-0.276714	0.732932	-0.0373388
NTC_5552	1.12234	0.0806538	1.22714	0.396002	0.0803862	0.433551
NTC_157	0.658447	0.0136964	1.22695	0.259152	0.0136964	0.482903
NTC_6848	0.741645	0.0221664	1.22691	-0.279435	0.0221665	-0.462271
MRPL47	0.834512	0.0339389	1.22615	-0.283342	0.340668	-0.13251
RMDN3	1.77876	0.20505	1.22404	0.257761	0.752525	0.0318281
NTC_9802	0.782212	0.0273011	1.22324	-0.0311952	0.0274091	-0.0487303
NTC_8171	0.61917	0.0106275	1.22197	0.404595	0.0106275	0.798495
ERCC8	1.15854	0.088304	1.22113	0.632392	0.101624	0.627968
SERHL2	0.906322	0.0449589	1.22098	-0.038056	0.10603	-0.0370883
RALGAPB	0.76927	0.025886	1.22078	-0.47211	0.975879	-0.0050062
NTC_14763	0.742067	0.0227125	1.21976	0.61895	0.0227125	1.01739
NTC_9477	1.13417	0.0840603	1.2197	0.689415	0.0839219	0.741896
RAB39B	1.31237	0.117708	1.21944	-0.466528	0.684095	-0.0769229
NTC_12756	1.22437	0.101258	1.21773	0.64251	0.101258	0.639021
PTGER3	1.07319	0.0736032	1.21603	-0.48271	0.695552	-0.0761093
NTC_12116	0.819882	0.0329209	1.2155	0.756957	0.0329209	1.12221
NEK6	0.943558	0.0516192	1.21454	-0.0996827	0.36942	-0.0431107
CACNG4	0.890862	0.0438622	1.20971	-0.188966	0.663907	-0.0336157
ZNF775	0.872515	0.0412189	1.20835	-0.610635	0.734233	-0.0819266
IVNS1ABP	0.63592	0.0126317	1.20732	0.410012	0.467524	0.135384
NUTM2A	0.965587	0.0563543	1.20609	-0.227685	0.358466	-0.101446
DEFB104B	1.44894	0.147419	1.20472	-0.00038025	0.722552	-5.3665e-05
DLC1	0.55959	0.00705142	1.20408	-0.0992467	0.535657	-0.0269071
RPS14	1.51368	0.160382	1.20314	-1.08041	0.22419	-0.701602
DSTYK	0.87923	0.0429656	1.2018	-0.570385	0.877111	-0.0324808
ARPP21	0.994625	0.0619267	1.20163	-0.132465	0.897582	-0.00621604
HDC	1.20953	0.101624	1.20107	-0.122135	0.519846	-0.0347017
BHLHA9	0.713533	0.0211293	1.19525	0.415245	0.600022	0.0921148
NTC_13711	1.21734	0.104517	1.19399	0.653687	0.104517	0.641145
NTC_15343	0.946735	0.0552624	1.19059	-0.0542477	0.0552624	-0.0682204
DNAJB12	0.91741	0.0505908	1.1889	0.0024105	0.0586233	0.00296957
NTC_12852	0.567215	0.00803783	1.18824	-0.0460877	0.00800115	-0.096639
ZNF8	1.24761	0.111749	1.18743	-0.245609	0.0952899	-0.250755
NTC_8965	0.550602	0.00706585	1.18426	0.293815	0.00706586	0.631947
PHKA2	1.03095	0.0711339	1.18345	-0.565634	0.438405	-0.202568
SMARCAL1	0.859785	0.0424351	1.17986	-0.312128	0.191789	-0.223851
CELF6	1.09421	0.0835716	1.17949	0.108707	0.474968	0.0351489
CRACR2B	0.911705	0.0510001	1.17831	-0.0978915	0.498781	-0.0295721
NTC_2599	0.913345	0.051451	1.17694	0.38044	0.051451	0.490237
CD177	1.18023	0.100904	1.17562	0.255599	0.85401	0.017518
MANSC4	0.968017	0.0612062	1.1744	-0.0671525	0.963482	-0.00108495
NTC_4605	0.927507	0.0542881	1.17357	0.0840348	0.0542882	0.106329
MCM3	0.784515	0.031954	1.17322	0.584517	0.256686	0.345215
DNMBP	0.753722	0.0277875	1.17291	-0.246325	0.493314	-0.0755915
MARCHF1	0.593045	0.0105302	1.17278	0.310517	0.154797	0.251593
SOAT1	0.771112	0.0303327	1.17062	-0.0884227	0.881199	-0.0048567
EIF1AX	1.05844	0.0784586	1.16996	0.17401	0.0304651	0.263833
TOP1MT	1.54782	0.175838	1.16843	-1.8777	0.498781	-0.567235
NTC_10279	1.37221	0.141028	1.16733	0.792582	0.141028	0.674244
AK8	1.08432	0.0841904	1.16536	-0.082762	0.16985	-0.0637214
NTC_14696	1.32859	0.133074	1.16373	0.72697	0.132874	0.637232
CTSW	1.06927	0.081737	1.16292	-0.352006	0.89075	-0.0176863
TOMM40L	1.26895	0.121818	1.16019	0.195625	0.90579	0.00840645
CENPF	1.08427	0.0851257	1.1601	0.082061	0.217029	0.0544461
TUBB8	0.939587	0.0586232	1.15751	-0.525443	0.243175	-0.322664
PPP6C	1.65291	0.200153	1.15479	0.143467	0.0700585	0.165639
NEGR1	1.73366	0.215744	1.15472	-0.0988977	0.594029	-0.0223699
NTC_9099	1.31683	0.133074	1.15343	0.864712	0.132874	0.757971
SNX32	0.98042	0.066655	1.15314	-0.0290327	0.959351	-0.000523244
LTV1	0.702815	0.022932	1.15231	-0.355668	0.680292	-0.059505
PRSS56	0.975522	0.0658893	1.15227	-0.183128	0.10603	-0.178471
NTC_17738	1.04256	0.0785331	1.15197	0.307527	0.0785331	0.339801
PCYOX1	0.924787	0.0568021	1.15195	-0.299827	0.160382	-0.238316
NTC_2740	0.781408	0.0336886	1.15064	0.37722	0.0336886	0.555462
NTC_1371	0.80599	0.0374768	1.14953	0.142872	0.0374768	0.20377
CCNL2	0.8657	0.0470296	1.14933	0.166488	0.104176	0.16353
NTC_7001	0.977128	0.0668578	1.14798	0.50487	0.066743	0.593522
NTC_4327	0.88367	0.0505333	1.14561	0.25821	0.0505333	0.334749
NTC_11227	0.68315	0.0212817	1.14222	-0.118428	0.0212817	-0.19801
NEK9	0.822447	0.0408769	1.14199	-0.17439	0.667674	-0.0305943
NTC_4505	1.15596	0.102877	1.14172	0.377157	0.102877	0.372511
GRM2	0.762173	0.0318161	1.14124	-0.0453255	0.600022	-0.0100547
CTTNBP2	1.06109	0.0841904	1.14039	-0.359335	0.551706	-0.0928133
NTC_13762	0.546392	0.00818604	1.14028	0.774685	0.00818605	1.61671
NTC_5475	0.848805	0.0454772	1.13927	0.0710748	0.0454772	0.095397
GLTSCR1L	0.836542	0.0436816	1.13745	-0.671069	0.922236	-0.0235933
DCK	0.70558	0.0245348	1.13614	-0.418408	0.860793	-0.027239
MDH2	0.971337	0.0676874	1.13597	0.127865	0.536796	0.0345479
NTC_4010	0.905802	0.0558539	1.13492	0.252025	0.0558539	0.315773
MAP4	1.10635	0.0944357	1.13386	-1.72891	0.500977	-0.518987
TMEM129	0.804797	0.0390384	1.13356	-0.00905875	0.79085	-0.000923142
GOLGA6L4	0.439458	0.0026373	1.13329	0.13171	0.836428	0.0102169
NTC_15207	1.47413	0.170677	1.13187	0.258862	0.170677	0.198761
NTC_5544	1.32976	0.141446	1.12951	0.70522	0.141446	0.59902
TRIAP1	0.998457	0.0744418	1.12644	0.289781	0.47177	0.0945467
NTC_18705	1.02752	0.0801193	1.12644	0.23701	0.0801193	0.259825
NTC_12759	0.625667	0.0159058	1.12523	0.43749	0.0159059	0.7868
NCOR1	1.15086	0.105285	1.12512	-0.648645	0.0952899	-0.662236
LOC149373	0.793385	0.0382262	1.12473	0.104962	0.503178	0.031308
MED12	1.25055	0.126896	1.12118	1.03831	0.156305	0.836908
NLRP12	0.670658	0.0213233	1.12077	-0.346208	0.686634	-0.0565269
NTC_14683	0.99749	0.0754373	1.1196	0.383517	0.0754373	0.430465
PPIC	0.607555	0.0144607	1.11779	0.114441	0.0929137	0.118093
MRPL37	0.739912	0.0310668	1.11557	0.31838	0.541362	0.0848522
NTC_6769	0.841885	0.0475151	1.11396	-0.712563	0.0475152	-0.94284
PSMG3	1.63376	0.208154	1.11359	0.144125	0.0826502	0.156052
EXOSC5	1.11788	0.101624	1.11006	-0.26523	0.81356	-0.0237674
CA4	0.671357	0.0222157	1.10998	-0.58841	0.897582	-0.0276116
NTC_1144	1.43965	0.169715	1.10894	0.611905	0.169715	0.471338
GGCT	1.38073	0.157825	1.10711	0.00635375	0.47177	0.00207304
TCAF1	1.0446	0.0873406	1.106	0.109933	0.0249783	0.17616
EIF4B	0.986337	0.0758566	1.1047	0.0999547	0.896215	0.00475662
NTC_1595	1.00977	0.0806538	1.10406	0.627467	0.0806538	0.686057
USP17L30	1.22663	0.126039	1.10335	0.0862498	0.344181	0.039952
TMEM249	0.574693	0.0121482	1.10082	-0.121913	0.938716	-0.00334845
CNGA3	0.834495	0.047997	1.10052	-0.120228	0.782875	-0.0127811
ATCAY	0.528942	0.00835465	1.09918	-0.0113203	1	0
OR8D1	0.73843	0.0325107	1.09876	-0.151085	0.188284	-0.109565
NTC_8620	0.594785	0.014237	1.09832	-0.278445	0.014237	-0.514172
CEP192	0.45291	0.00379372	1.09647	-0.391408	0.855366	-0.0265563
ADAM29	1.13177	0.107532	1.09608	0.200571	0.180291	0.14923
NTC_8375	0.436902	0.00311353	1.0952	0.609862	0.00311353	1.52877
NTC_9705	1.44842	0.17555	1.09443	0.375877	0.17555	0.284013
MOCS3	0.72838	0.0316787	1.09201	0.0696973	0.0790466	0.0768145
NTC_4682	0.788945	0.0413132	1.09183	0.0419472	0.0413132	0.0580513
NTC_332	0.964348	0.0739272	1.09087	0.579352	0.0739272	0.655361
DPAGT1	1.49785	0.187127	1.09023	0.76024	0.15132	0.623476
SNX12	0.920105	0.0653828	1.0899	-0.16524	0.414297	-0.0632355
GSTM5	0.85824	0.0537286	1.08979	-0.285378	0.993797	-0.000771224
NTC_13629	1.05801	0.0934644	1.08907	-0.369053	0.0934644	-0.379886
HUS1	0.728073	0.0322313	1.08608	0.121685	0.774924	0.0134755
NTC_10208	0.596502	0.0152446	1.08378	-0.182445	0.0152446	-0.331482
WBP4	1.13996	0.112138	1.08324	-0.648825	0.248802	-0.391985
NTC_15971	0.57538	0.0131171	1.08296	-0.349165	0.0131171	-0.657186
NTC_13934	1.30045	0.147392	1.08136	0.190935	0.147392	0.158767
SRSF9	0.601917	0.0159819	1.08127	-0.0805552	0.331124	-0.0386673
ZCCHC3	0.491957	0.00635342	1.08083	-0.330335	0.266968	-0.189461
BAIAP2	1.19093	0.123914	1.08003	-0.39378	0.0770043	-0.438468
PHKG1	0.705372	0.0295489	1.07884	0.0215052	0.0125397	0.0408966
FNDC3B	0.816755	0.0481925	1.07568	0.320862	0.877111	0.0182716
NTC_1725	0.633005	0.0200123	1.07529	-0.932975	0.0200123	-1.58485
NTC_2463	0.978577	0.0801193	1.07278	-0.142105	0.0801193	-0.155785
MED14	1.10769	0.107532	1.07275	-0.123268	0.0138488	-0.229104
RNASET2	0.750745	0.0372706	1.07254	-0.389765	0.563313	-0.0971491
PTCHD1	1.39485	0.170388	1.07203	-1.32413	0.904422	-0.0577705
BEX5	0.72853	0.0339389	1.07043	-0.276541	0.773601	-0.0308297
NTC_17080	0.876223	0.0601438	1.0697	-0.775535	0.0603547	-0.945601
NTC_18089	0.93692	0.0721967	1.06948	0.57308	0.0721967	0.654161
NTC_10957	1.11163	0.109218	1.06906	0.657717	0.109218	0.632529
ADCK2	1.50151	0.194152	1.06886	-0.061835	0.502077	-0.0185029
RPS9	1.82485	0.259595	1.06882	0.0586272	0.286027	0.0318694
PLEKHB1	0.873923	0.0600206	1.06767	-0.227388	0.196536	-0.160663
NTC_18563	0.911558	0.0674345	1.06754	0.491872	0.0674345	0.57604
CCDC15	0.52297	0.00910678	1.06719	-0.36355	0.074723	-0.409556
WDR31	0.716082	0.0323707	1.06685	-0.0182852	0.751213	-0.0022717
NTC_4074	1.02072	0.0901912	1.06648	0.592927	0.0901912	0.619511
SMG7	0.867677	0.059086	1.06596	-0.422863	0.00910679	-0.862908
PAPLN	0.749652	0.0382262	1.06274	-0.316283	0.604837	-0.069064
HAVCR2	0.525072	0.0094812	1.06229	-1.49539	0.409375	-0.580029
SCGN	0.937342	0.0736032	1.06211	-0.387931	0.655149	-0.0712474
THAP1	1.24672	0.140779	1.06153	-0.424013	0.207842	-0.289289
NLGN3	0.72515	0.034525	1.06007	-0.758495	0.555176	-0.193848
MXD3	1.14428	0.118521	1.05983	-0.344995	0.476037	-0.111212
LPPR3	0.860867	0.0588542	1.05906	0.0848147	0.218965	0.055946
YTHDF1	0.882285	0.0631433	1.05845	0.023014	0.126039	0.020701
CLSPN	0.81946	0.0514121	1.05623	-0.098814	0.410356	-0.0382251
OPN1MW	0.903088	0.0682085	1.05315	-0.0356612	0.837778	-0.00274132
C10orf67	1.58132	0.216386	1.05121	-0.433085	0.717381	-0.0624725
NTC_17895	1.16749	0.125852	1.05091	0.611605	0.125852	0.55053
NTC_11179	0.974145	0.0837836	1.049	0.849167	0.0836455	0.915026
PPARGC1B	0.82228	0.0530883	1.04841	-0.469018	0.627939	-0.0947804
OGDH	1.07845	0.106779	1.04773	0.459897	0.282917	0.25218
IKBKG	1.41726	0.183116	1.04491	0.163892	0.829687	0.0132893
KANK2	0.482912	0.00690655	1.04345	0.14228	0.948341	0.00327748
NTC_13202	0.914968	0.0724418	1.04307	0.0599247	0.0724419	0.0683148
ABCC5	1.04805	0.101264	1.04234	-0.067598	0.374046	-0.0288694
NTC_14209	1.11662	0.116583	1.04221	0.40453	0.116583	0.377574
OR2A12	1.25505	0.147903	1.04172	0.445975	0.2995	0.233514
NTC_7671	1.56538	0.216587	1.03999	0.363192	0.216587	0.241293
CYFIP1	0.799505	0.0501843	1.0389	0.193112	0.445585	0.0677959
NTC_12962	0.827417	0.0556562	1.03798	0.60811	0.0556562	0.762866
NTC_16887	0.878032	0.0665138	1.03352	-0.0484777	0.0665138	-0.0570626
SNRPD3	0.756202	0.0431437	1.03228	-2.17176	0.75515	-0.264883
NTC_4907	0.778122	0.0475151	1.02959	-0.0358702	0.0475152	-0.0474624
TGOLN2	0.85382	0.0626543	1.02719	0.171526	0.648302	0.0322851
NTC_13028	1.08098	0.112328	1.0264	0.473365	0.112328	0.449465
NTC_12111	1.08354	0.113029	1.02591	-0.219163	0.113029	-0.207506
PSMC6	1.41364	0.188284	1.02515	0.747091	0.821614	0.0637509
NARFL	0.888675	0.0705945	1.02307	-0.251908	0.171467	-0.192916
OXCT2	0.924843	0.0784586	1.02228	0.309867	0.148387	0.256757
HMCES	0.688332	0.0329336	1.02036	-0.0699602	0.550552	-0.0181338
ZNF251	1.03448	0.103442	1.01928	-0.38296	0.298696	-0.200966
TBCB	0.87624	0.068733	1.01892	-1.61211	0.306802	-0.827241
NTC_7847	0.782072	0.0498091	1.0188	-0.0112527	0.0498091	-0.0146589
MIF4GD	0.6594	0.028531	1.01856	-0.457626	0.973124	-0.00541462
GSTZ1	1.3131	0.16771	1.01823	-0.246177	0.17917	-0.183829
LBH	0.741938	0.0424351	1.01814	-0.331233	0.505384	-0.0981703
NFE2L1	0.58068	0.0178077	1.01584	-0.291335	0.145977	-0.243474
NTC_11508	0.90493	0.0754373	1.01571	0.79612	0.0754373	0.893576
GATS	0.70628	0.0366449	1.01421	-0.194368	0.924981	-0.00658273
NTC_3731	1.23068	0.149999	1.01397	0.104282	0.149999	0.0859195
NTC_864	0.735182	0.041932	1.01268	0.235797	0.041932	0.3248
DHRS7B	1.30023	0.166648	1.01184	0.103674	0.542506	0.0275353
C3orf70	1.32592	0.172552	1.01178	0.141215	0.620602	0.0292579
UBXN7	0.92729	0.081737	1.0085	-0.211864	0.167179	-0.16458
POLG2	1.07353	0.115295	1.00717	-0.271618	0.145021	-0.22777
IFNGR2	0.960895	0.0896018	1.00671	0.309594	0.631621	0.0617774
ZHX3	0.43691	0.00497827	1.00617	0.433365	0.244574	0.265042
NTC_105	0.63959	0.0268725	1.0046	0.617527	0.0268725	0.969945
DYNC2LI1	0.606845	0.0221149	1.00452	0.18768	0.665161	0.033233
PLCB2	0.948005	0.0873406	1.00373	0.020679	0.723847	0.00290237
NHLH1	1.11135	0.125186	1.00293	0.70855	0.426251	0.2624
NTC_11771	0.837132	0.0635927	1.00171	-0.605413	0.0635927	-0.724432
TMEM208	0.983307	0.0959777	1.00084	0.747927	0.0977145	0.755437
NTC_9542	0.60167	0.0217202	1.00066	0.0725797	0.0217202	0.12071
NTC_3915	0.89614	0.076458	1.00061	0.387907	0.076458	0.433128
HSF1	1.35689	0.183685	0.998568	-0.634532	0.679026	-0.106673
PGRMC1	1.07749	0.118521	0.997971	-0.187298	0.499878	-0.056402
CCBE1	0.798312	0.0563543	0.997151	0.11104	0.612091	0.0236719
MAP4K5	0.61813	0.024425	0.996528	-0.0878397	0.433317	-0.0319029
TCEB1	0.943877	0.0879819	0.996363	-0.63885	0.392902	-0.259191
S100A2	1.28254	0.167179	0.996299	-0.00373025	0.229503	-0.00238442
HSPA9	0.94791	0.088951	0.99611	0.554405	0.22222	0.362147
NTC_15733	1.28198	0.167803	0.993788	-0.26407	0.167803	-0.204707
NTC_534	0.74641	0.0466568	0.993535	0.362065	0.0466569	0.481939
NTC_4061	1.02856	0.108197	0.993369	0.132995	0.108197	0.128444
ADK	0.754957	0.0483886	0.992963	-0.231851	0.191201	-0.166587
NTC_1416	0.783275	0.0544818	0.989862	-0.0211927	0.0544819	-0.0267823
C10orf53	0.58391	0.0201822	0.989745	-0.16208	0.35486	-0.0729268
NTC_4489	0.932908	0.087011	0.989279	0.331187	0.087011	0.3512
SSC4D	1.44278	0.206908	0.98718	-0.0973527	0.262527	-0.0565449
TRIB1	0.961867	0.0942656	0.986536	0.13227	0.856722	0.00888325
ALG8	1.01027	0.105657	0.986126	-0.0655328	0.677761	-0.01107
NTC_9867	0.956453	0.0934644	0.984528	0.295902	0.0934644	0.304588
NTC_687	1.07888	0.122451	0.983977	0.433735	0.122451	0.395582
NTC_8990	0.868125	0.0736779	0.983293	0.635067	0.0736779	0.719317
NTC_3108	0.777677	0.0544818	0.982789	-0.6523	0.0544819	-0.824343
UGDH	1.07139	0.121402	0.981148	-0.3833	0.448683	-0.133412
CABP7	0.63625	0.0287826	0.980379	-0.106566	0.0212262	-0.178299
DLL3	0.988755	0.102712	0.977266	-0.647908	0.26846	-0.370033
NTC_3641	0.96882	0.0980806	0.976975	0.108202	0.0980806	0.109113
H2AFX	1.06803	0.121818	0.976486	0.288707	0.197736	0.203225
ITPRIPL1	0.50761	0.0120889	0.973399	-0.33804	0.719965	-0.0482345
ZNF365	0.527665	0.0143227	0.973002	-0.162161	0.476037	-0.0522741
NTC_9478	0.80156	0.0612045	0.972466	0.408227	0.0612045	0.495268
C18orf8	0.749995	0.0505908	0.97194	0.183015	0.927726	0.00596268
TMC4	1.75274	0.279063	0.971543	-0.916047	0.4814	-0.290839
ACMSD	1.69735	0.267714	0.971447	-1.255	0.49659	-0.381522
NTC_9853	1.59059	0.245119	0.971252	0.41605	0.245433	0.253818
NTC_15725	0.749702	0.0512664	0.967242	0.402117	0.0512664	0.518799
PCBP2	0.932972	0.09191	0.967154	-0.17096	0.713512	-0.0250626
VWA5B1	0.890537	0.0820405	0.967099	-0.21517	0.957974	-0.00401211
HIST1H3D	1.02381	0.114103	0.96515	-0.345932	0.770957	-0.0390799
AANAT	0.559697	0.0190065	0.963294	-0.593153	0.419253	-0.223929
PSMD14	0.751702	0.0524545	0.962343	-0.362809	0.238326	-0.225968
GPS2	0.900367	0.0854393	0.961901	0.249602	0.446616	0.0873771
NTC_16901	0.772833	0.056952	0.961783	0.11608	0.0570528	0.144371
WRAP53	0.87877	0.0808321	0.959983	-0.193495	0.103442	-0.190652
NTC_11596	1.01532	0.11338	0.959945	-0.159383	0.11338	-0.15069
NTC_4502	0.698298	0.0422443	0.959623	0.630372	0.0422443	0.866278
BTBD9	1.05269	0.122653	0.959342	-0.64496	0.679026	-0.108427
DHDH	0.952095	0.0984162	0.958696	-0.263477	0.359371	-0.117104
NTC_17461	0.786165	0.0603547	0.958562	-0.108343	0.0603547	-0.132101
UGT2B17	1.03489	0.118521	0.958517	0.87215	0.0946061	0.893152
NTC_16060	0.928365	0.0928623	0.958222	0.60448	0.0928623	0.62392
NTC_8060	0.419922	0.005229	0.958087	-0.324803	0.00522901	-0.741064
CARS	0.548872	0.0179748	0.957966	0.430417	0.147903	0.357257
NTC_9581	0.977028	0.104682	0.957612	1.12615	0.104517	1.10454
LIPC	1.52874	0.236953	0.95598	0.351112	0.620602	0.0727457
NTC_14999	1.46517	0.222679	0.955764	0.54809	0.222386	0.357844
NINJ2	0.716915	0.046457	0.955611	0.586074	0.817584	0.0512623
ZNF610	1.01844	0.115295	0.955487	-0.2331	0.169313	-0.179793
RPL36	0.769575	0.0574795	0.954648	0.406546	0.232192	0.257812
LOC388282	0.6224	0.0292915	0.9543	0.68952	0.0805323	0.754355
ARL6IP1	1.09611	0.134821	0.953876	0.0166195	0.739444	0.00217873
GUCA1B	0.800795	0.0646291	0.952603	0.133528	0.215104	0.0891103
BOLA1	0.680455	0.0398652	0.952233	-0.0736697	0.613304	-0.0156419
PTAR1	1.35224	0.197736	0.951864	-0.0590577	0.735535	-0.00787812
LINGO2	0.658652	0.0363354	0.948242	0.0756498	0.166648	0.0588705
NTC_17757	0.74578	0.054095	0.944786	-0.385765	0.054095	-0.488704
C2orf66	0.551292	0.0193617	0.944395	-0.0207327	0.0716767	-0.0237312
ZSCAN12	0.54196	0.0181433	0.943706	0.0342647	0.375906	0.0145598
NTC_2451	0.741794	0.054095	0.939737	0.305447	0.054095	0.386954
KLRK1	1.0131	0.118521	0.938335	-0.478478	0.493314	-0.146834
NTC_4381	1.33512	0.199305	0.935225	0.122322	0.199305	0.0856846
OR10R2	0.730445	0.0524545	0.935128	0.197002	0.444555	0.0693594
POLR2A	1.29582	0.190031	0.934512	0.0129073	0.67145	0.00223278
NTC_15998	0.637633	0.03434	0.933621	-0.236108	0.03434	-0.345709
C8orf46	0.935225	0.100904	0.93157	-0.23142	0.0775834	-0.25693
RTL1	0.543162	0.0192724	0.931559	0.0873422	0.443527	0.0308388
NTC_1081	0.94577	0.103531	0.931519	-0.00285025	0.103531	-0.0028073
MMEL1	1.05092	0.129934	0.931408	-0.437716	0.691725	-0.0700638
C10orf91	0.71868	0.0510001	0.928843	-0.0586827	0.735535	-0.0078281
NTC_10413	0.829217	0.076458	0.925885	0.15707	0.076458	0.175381
STRC	0.945417	0.104914	0.925719	-0.0357935	0.113708	-0.0337965
NTC_10417	1.03724	0.12816	0.925477	0.322405	0.12816	0.287665
WWC3	0.772105	0.0633889	0.924971	-0.494063	0.0155335	-0.893626
PASD1	0.8442	0.0805323	0.92358	-0.151893	0.615733	-0.0319898
MLST8	1.22021	0.175287	0.922781	0.751005	0.305984	0.386242
NTC_15067	0.488687	0.0129476	0.92255	0.238322	0.0129476	0.449907
NTC_6091	0.889785	0.0922633	0.920902	-0.125845	0.0922633	-0.130246
HPS4	0.97967	0.115295	0.919116	0.36364	0.0222157	0.60122
USE1	0.54649	0.0210329	0.916519	0.6088	0.440449	0.216796
POM121C	0.797122	0.0708638	0.916352	0.261752	0.154296	0.21245
NTC_4733	0.967655	0.11338	0.914882	0.0332597	0.11338	0.0314459
AJAP1	1.66016	0.281371	0.914284	0.3331	0.490049	0.103181
DIRAS3	1.06752	0.139387	0.913559	-0.587074	0.836428	-0.0455402
NTC_1179	0.643467	0.0380465	0.913521	-0.439765	0.0380465	-0.624328
GIPR	1.13451	0.15681	0.912855	-0.396181	0.938716	-0.0108815
NTC_11963	0.865425	0.0881568	0.912802	0.0808123	0.0881568	0.0852362
NTC_10344	0.678002	0.0454772	0.91002	0.42011	0.0454772	0.563874
NTC_55	0.533522	0.0198481	0.908205	-0.184638	0.0198481	-0.314305
NTC_17247	0.562198	0.0243236	0.907371	0.194562	0.0243236	0.314018
CDK2AP1	0.973313	0.116899	0.90731	-0.218199	0.429271	-0.0801378
TNP1	0.502695	0.0156817	0.907167	-0.0610777	0.696829	-0.0095815
NTC_4073	1.10143	0.150436	0.906084	0.0440098	0.150436	0.0362045
NTC_4567	0.727575	0.0568515	0.906019	0.354907	0.0568515	0.441951
NME7	0.979097	0.118929	0.905381	0.367252	0.951093	0.00799771
NTC_5431	0.836595	0.0828208	0.905079	-0.0907502	0.0828208	-0.0981791
GREB1L	0.97818	0.118929	0.904533	-0.20825	0.88802	-0.010741
TMEM151B	0.428087	0.00773768	0.903859	0.306717	0.0304651	0.465044
ZNF664	0.718862	0.0554674	0.902864	0.23882	0.497685	0.0723732
NTC_15573	0.727825	0.0576602	0.901865	0.00973475	0.0576602	0.0120626
ZAR1L	0.691092	0.0495796	0.901666	0.16248	0.793513	0.0163205
SLC16A8	1.15244	0.165065	0.901603	-0.428722	0.570333	-0.104553
NTC_7719	0.717727	0.055459	0.901486	0.32386	0.055459	0.406777
OR2W5	0.66955	0.0451439	0.900813	-0.287248	0.808201	-0.0265648
C10orf95	0.62397	0.0360282	0.900612	-0.0333332	0.761724	-0.00394007
CFAP36	1.23925	0.187705	0.900344	0.701737	0.257411	0.413585
LRRC26	1.30586	0.204433	0.900321	-0.11512	0.909898	-0.00472075
NTC_13081	0.381787	0.00439699	0.899814	0.31409	0.00439699	0.740261
PPP1R17	0.851583	0.0879819	0.898936	0.0539222	0.334574	0.0256404
NTC_3960	0.795845	0.0744278	0.897924	0.0637822	0.0744278	0.0719633
NTC_16448	0.941177	0.111284	0.897476	0.0664697	0.111284	0.0633834
NTC_4087	0.835022	0.0844768	0.896198	-1.05834	0.0844768	-1.13588
SP140	1.01578	0.131253	0.895811	0.0304022	0.727736	0.00419631
PTGER1	0.736252	0.0607296	0.895724	0.0365622	0.203203	0.0253036
NTC_15014	0.883155	0.0968321	0.895502	0.608537	0.0968321	0.617045
NTC_2352	0.943113	0.112328	0.895496	-0.2188	0.112328	-0.207753
ZSCAN1	0.914517	0.104914	0.895463	0.452577	0.051827	0.581763
NTC_18849	1.02449	0.133873	0.894698	0.246467	0.134074	0.215081
NTC_17396	0.656282	0.043353	0.894501	0.487172	0.043353	0.664007
LMNTD1	0.45422	0.0107413	0.894333	0.166025	0.777572	0.0181399
RPN1	1.12846	0.161414	0.893806	0.322212	0.734233	0.04323
NTC_16474	0.82678	0.083095	0.893274	0.0990448	0.083095	0.10701
YEATS2	0.93408	0.110586	0.893261	-0.868463	0.777572	-0.0948879
NTC_18527	1.72874	0.30472	0.892202	1.13858	0.304356	0.588213
NTC_5378	0.693163	0.0516362	0.892132	0.630617	0.051729	0.811141
NTC_2518	1.24291	0.191839	0.891246	-0.441333	0.191839	-0.316464
NTC_14842	0.64395	0.0413132	0.89117	0.829445	0.0413132	1.14788
NECAB2	0.615035	0.0355715	0.891123	-0.179305	0.33371	-0.0854625
MARS	1.51187	0.257411	0.891052	0.66644	0.506489	0.196886
OST4	0.888608	0.0998318	0.889258	0.665165	0.00687075	1.43875
NTC_11995	1.09308	0.153974	0.888184	0.313822	0.153974	0.254997
KCMF1	0.750532	0.0656356	0.887775	-0.4751	0.422244	-0.177895
BTBD8	1.61019	0.281371	0.886766	-0.647897	0.794179	-0.0648427
NTC_5900	0.741617	0.0640351	0.885181	-0.434973	0.0640351	-0.519176
KRTAP16-1	1.6297	0.286808	0.883962	-0.821855	0.604837	-0.179462
NTC_10515	1.1907	0.181029	0.883802	0.0168823	0.181029	0.0125309
NTC_16926	0.825615	0.0850347	0.883741	0.52038	0.0850348	0.557016
MTPN	1.25017	0.196536	0.883319	-0.656155	0.282144	-0.360577
SUV39H1	1.31614	0.213828	0.881726	0.310675	0.224849	0.201351
NAMPT	0.602617	0.034525	0.880946	-0.429143	0.577394	-0.102362
BOK	0.716585	0.059086	0.880336	-0.288722	0.263264	-0.167345
NTC_18328	0.67715	0.0501701	0.879994	-0.488935	0.0501701	-0.635398
SULT6B1	0.406447	0.00690655	0.878227	-0.11105	0.0451439	-0.149407
CXorf67	1.19668	0.184827	0.877451	0.212346	0.752525	0.0262203
GPR6	1.11154	0.162451	0.877312	-0.5651	0.160898	-0.448379
CLEC3A	0.778157	0.074723	0.87663	0.269957	0.155298	0.21835
SKIV2L2	0.597017	0.0340846	0.876089	-1.0132	0.312561	-0.511731
TMEM258	0.891267	0.104176	0.875432	-0.215805	0.361185	-0.0954442
ZNF623	0.6038	0.0355715	0.874845	-0.205747	0.460145	-0.0693583
CHAF1A	1.0608	0.149848	0.874472	0.35033	0.465409	0.116367
ERP44	0.792955	0.0790466	0.873929	0.26307	0.315051	0.131961
IDS	0.669082	0.0495796	0.87295	-0.357948	0.0744418	-0.403831
NTC_1634	1.14848	0.173833	0.872694	1.03521	0.173588	0.787257
NTC_15328	0.553785	0.0266605	0.871731	0.577122	0.0266605	0.908467
NTC_17026	0.781547	0.0767149	0.87152	0.557525	0.0767149	0.621707
ABCB8	1.33022	0.221566	0.870623	-0.380676	0.543652	-0.100757
CTSD	0.600117	0.0354203	0.870619	-0.149795	0.218318	-0.0990009
NTC_14690	0.890548	0.105511	0.869802	0.163177	0.105511	0.159376
ODF2	0.91602	0.112529	0.86906	0.013439	0.0192724	0.0230487
COL8A2	0.742818	0.0676874	0.868719	0.157536	0.0526651	0.201407
NTC_547	0.847842	0.094678	0.86798	0.259762	0.094678	0.265932
STAT1	0.58609	0.0330757	0.867701	-0.0394227	0.257411	-0.0232347
RBFOX2	1.31451	0.218965	0.867084	-0.0737312	0.147419	-0.0613035
DDA1	0.399985	0.00679965	0.866973	0.0942573	0.847239	0.00678597
ERCC6L	0.79418	0.0811328	0.866294	0.0275447	0.956598	0.000530807
NTC_18150	0.539917	0.0254181	0.861091	-0.556263	0.0254181	-0.887159
PRMT6	1.21201	0.195341	0.859561	-0.0341243	0.993797	-9.22199e-05
NTC_16860	0.812682	0.0878692	0.858325	-0.22421	0.0878692	-0.236803
NTC_6948	0.83779	0.0945256	0.858275	0.82103	0.0943734	0.841679
PGAP3	0.770772	0.0770042	0.858244	-0.0129627	0.703228	-0.00198205
RYR1	0.48317	0.0167545	0.858047	0.276217	0.836428	0.0214266
UNC13C	1.0125	0.142182	0.857744	-1.46253	0.774924	-0.161962
C9orf156	0.677012	0.0543752	0.856149	0.0662655	0.208154	0.0451675
IQGAP3	0.767707	0.076716	0.856081	-0.349298	0.51649	-0.100227
NTC_1113	0.578062	0.0330478	0.856028	-0.507635	0.0330478	-0.751735
NTC_4870	0.736655	0.069071	0.855039	0.25927	0.069071	0.300936
NTC_9020	0.923215	0.119305	0.852441	0.899635	0.118392	0.83367
TRPS1	0.951967	0.127327	0.852087	-1.11915	0.057253	-1.3902
BRD9	0.974015	0.134821	0.847628	-0.141235	0.0363355	-0.203332
SLC22A8	0.620882	0.0431437	0.847556	-0.141013	0.957974	-0.00262935
C2orf74	1.3126	0.226172	0.847366	0.389895	0.240396	0.241373
CEP78	0.83627	0.0970168	0.84727	0.0376872	0.727736	0.00520183
DNAJC27	0.477907	0.0169129	0.846748	-0.286016	0.211925	-0.192723
XRCC3	1.12399	0.176943	0.845429	-0.125821	0.621823	-0.025961
NTC_13043	0.720082	0.0672033	0.844375	-0.73585	0.0672034	-0.862865
C1orf116	0.853997	0.102712	0.844075	0.057424	0.477107	0.0184552
NTC_11864	0.604535	0.040249	0.843475	0.105347	0.040249	0.146985
NTC_17984	0.740765	0.0729342	0.842301	-0.783333	0.0729342	-0.890703
NTC_6035	0.725557	0.069071	0.842158	0.30145	0.069071	0.349894
NTC_1063	0.70133	0.0631528	0.84132	0.431652	0.0631529	0.517813
NTC_7081	0.759135	0.0782712	0.839905	0.451002	0.0782712	0.498988
LRRC73	0.817475	0.0939262	0.839721	-0.181732	0.761724	-0.0214812
IFNW1	0.90654	0.118521	0.839641	0.241791	0.924981	0.00818883
ATP6V1B1	0.820465	0.0949475	0.838939	-0.0853552	0.892116	-0.00423181
FGF12	0.915504	0.121402	0.838395	0.13176	0.536796	0.0356004
PXMP2	0.95695	0.133028	0.838343	-0.22026	0.873026	-0.0129893
IRX4	0.833065	0.0987686	0.837548	0.173907	0.450755	0.0601824
NTC_15948	0.84608	0.102552	0.836822	0.521672	0.102552	0.515964
TLX3	0.842645	0.101624	0.83675	-0.142376	0.181982	-0.105354
NTC_4183	0.76368	0.0803862	0.836091	-1.44755	0.0803862	-1.5848
GNL1	0.660828	0.0543752	0.835682	-0.597377	0.770957	-0.0674857
NTC_16558	0.644032	0.0508987	0.832923	0.32063	0.0508988	0.414668
NTC_5998	1.33181	0.237061	0.832572	0.456515	0.236754	0.285642
NTC_1849	1.19271	0.20066	0.831962	-0.0874377	0.200932	-0.0609399
NTC_3785	0.587237	0.0384786	0.830812	-0.135358	0.0384786	-0.191502
NTC_18555	0.582325	0.0374768	0.830534	-0.0692502	0.0374768	-0.0987673
FLG	0.719977	0.0703261	0.83005	0.120618	0.680292	0.0201799
NTC_8317	0.443965	0.0135203	0.829777	0.273122	0.0135203	0.510469
KRT2	0.57397	0.0358754	0.829503	0.548695	0.118929	0.507384
UBLCP1	0.849832	0.10603	0.828223	0.372381	0.377772	0.157432
NTC_11228	0.749712	0.0787957	0.827306	0.402622	0.0787957	0.444293
NTC_15316	0.32996	0.00312916	0.826409	0.0943947	0.00312916	0.236418
CHTF18	0.529382	0.0275434	0.825827	0.176785	0.639012	0.034383
PHAX	1.32448	0.238326	0.824925	-1.80202	0.181417	-1.33588
SLC46A3	0.5873	0.0396986	0.822939	0.0563073	0.282144	0.0309425
SCARA5	0.67245	0.0597858	0.822676	0.0673148	0.542506	0.0178785
ALKBH5	0.544702	0.0309994	0.821763	-0.721345	0.863508	-0.0459738
NTC_11217	0.636787	0.0512664	0.821563	-0.366843	0.0512664	-0.473289
NTC_1529	0.481692	0.0197665	0.820838	-0.138598	0.0197665	-0.23618
NTC_4151	1.10295	0.181029	0.818664	-0.229673	0.181029	-0.170475
NTC_18966	0.659712	0.0576602	0.817466	0.507125	0.0576602	0.62839
MECP2	0.743605	0.0796382	0.817132	-0.345379	0.287591	-0.186928
VARS	0.872625	0.116095	0.816067	0.0668472	0.387186	0.0275465
GGA2	0.348782	0.0046669	0.813002	-0.41944	0.204433	-0.289183
NTC_10108	0.603637	0.0451448	0.81213	-0.86326	0.0451448	-1.16142
ANKRD34C	0.993627	0.152307	0.812072	-0.835373	0.549399	-0.217291
PHGDH	0.68056	0.0641307	0.811863	-0.0713457	0.363917	-0.0313206
DDX46	0.99573	0.153299	0.810983	0.419566	0.705794	0.0634896
NTC_17390	0.89171	0.123577	0.809729	0.292272	0.123577	0.265402
NTC_9325	0.487577	0.0218977	0.809184	-0.527125	0.0218977	-0.874817
SLC5A9	0.900301	0.126467	0.808491	-0.0250805	0.94284	-0.00064111
NTC_8734	0.7603	0.0864426	0.808406	-0.120078	0.0864426	-0.127675
NTC_161	0.7499	0.084199	0.805912	0.23631	0.084199	0.25396
NTC_12730	0.414327	0.0114062	0.804979	-0.463893	0.0114062	-0.901277
BMP10	0.75913	0.0870214	0.804962	0.0847438	0.903053	0.00375302
LRRC8A	0.90794	0.129934	0.804686	-0.156993	0.878473	-0.0088342
NTC_17031	0.707087	0.0729342	0.804007	0.43954	0.0729342	0.499787
NFATC2IP	0.666107	0.0621685	0.803612	-0.472242	0.551706	-0.121976
GOLGA8O	0.772357	0.0912457	0.803088	-0.526928	0.35486	-0.237087
PRMT2	1.20392	0.215744	0.801886	-0.569783	0.73814	-0.0751323
STEAP4	0.769332	0.090915	0.801156	-0.0286301	0.67145	-0.00495263
FAM21C	0.696773	0.0708638	0.800993	0.348449	0.984148	0.00241811
CSF1	0.680177	0.066655	0.800002	-0.260115	0.469644	-0.0853779
C2orf68	0.795922	0.099122	0.798971	0.484822	0.215104	0.323546
ECHDC1	0.78617	0.096323	0.798961	-0.570255	0.606043	-0.124028
AHCYL2	0.83259	0.109816	0.798732	-0.00128525	0.378707	-0.000541986
NTC_2820	0.59897	0.0464867	0.79823	0.304142	0.0464868	0.405321
HELB	0.584955	0.0433224	0.797462	-0.287282	0.459097	-0.0971289
CHGB	0.627052	0.0535144	0.797315	-0.143883	0.621823	-0.0296878
STATH	0.521635	0.0299386	0.794851	0.238444	0.375906	0.10132
KCNH2	0.955925	0.147419	0.7948	-0.167709	0.930472	-0.00524872
NTC_5850	0.993215	0.158712	0.793967	1.07879	0.158484	0.863052
RSBN1L	0.940196	0.143124	0.793796	0.194635	0.892116	0.00964976
PPIAL4F	1.17406	0.210978	0.793384	-0.430873	0.150337	-0.35458
TRMT1L	0.484362	0.0230359	0.793189	0.440913	0.404488	0.173321
RBM15	0.47498	0.0214209	0.792818	0.209337	0.517608	0.0598703
EMC1	0.906021	0.133475	0.792407	0.485345	0.2275	0.312086
NMT2	0.52854	0.0316787	0.792404	-0.231234	0.960728	-0.00402341
C6orf58	0.771118	0.0939262	0.792102	-0.0313577	0.203203	-0.0217017
ZFYVE9	0.748812	0.0876608	0.79164	-0.355698	0.668932	-0.0621114
NANS	0.93846	0.143596	0.790988	0.927525	0.0137823	1.72583
CDC42BPB	1.1963	0.218318	0.790644	-0.256673	0.960728	-0.00446603
TNFSF9	0.718603	0.0796382	0.789657	-0.279405	0.590446	-0.0639335
SAMD5	0.966108	0.152307	0.789581	-0.606923	0.866226	-0.0378531
SLC25A48	0.782837	0.0980649	0.789481	0.146942	0.788189	0.0151894
ECHDC2	0.63827	0.0581635	0.788487	0.412382	0.502077	0.123397
NTC_4585	1.21776	0.225327	0.788117	0.31327	0.225327	0.202744
HOXA13	0.82246	0.1102	0.787766	0.11162	0.0628984	0.134096
GJB5	0.878233	0.126896	0.78738	-0.265835	0.864867	-0.0167611
NTC_15463	0.8448	0.116943	0.787376	-0.0165978	0.116943	-0.0154695
ACSL1	0.4907	0.0252026	0.784411	0.403897	0.361185	0.178632
CFLAR	0.532867	0.0337937	0.783936	-0.100788	0.426251	-0.0373252
NTC_12240	1.09121	0.191313	0.783765	0.329917	0.191313	0.236965
NTC_10507	1.03505	0.175058	0.783345	0.596545	0.175058	0.451476
NTC_18456	0.67781	0.0700207	0.782717	0.625715	0.0700207	0.722559
NPAS1	0.398807	0.0109021	0.782655	0.364432	0.374046	0.15564
ZNF581	1.0832	0.189447	0.782629	-0.498092	0.941465	-0.013048
TMEM41B	0.718467	0.081737	0.781392	0.395683	0.680292	0.0661997
DMXL2	0.830695	0.114897	0.780598	-0.0589303	0.613304	-0.0125123
RBM26	0.991475	0.163493	0.779796	-0.103268	0.312561	-0.0521569
NTC_13446	0.610248	0.053138	0.777818	-0.0840152	0.053138	-0.107085
C6orf106	0.81585	0.11136	0.777726	0.30323	0.701947	0.0466051
KCNE2	1.01485	0.171467	0.777193	0.497793	0.344181	0.230584
NTC_18757	0.699465	0.0774899	0.776934	0.580072	0.0774899	0.644318
NTC_16992	0.520915	0.0324174	0.775758	0.347677	0.0324175	0.517768
NTC_2013	0.876478	0.130501	0.775146	0.713155	0.130501	0.630705
MAGEE1	0.730533	0.0870214	0.774638	-0.675952	0.566817	-0.16666
NTC_12350	0.69345	0.076458	0.774291	0.30439	0.0762018	0.340318
RUVBL2	0.935682	0.148873	0.773982	0.14157	0.0545922	0.178784
NTC_18951	0.36493	0.00757257	0.773928	-0.578565	0.00757258	-1.227
ING1	0.901655	0.138694	0.773567	-1.67449	0.447649	-0.584501
NACA	0.756185	0.0949475	0.773212	0.280367	0.964859	0.00435586
NTC_8247	0.532295	0.03527	0.773209	0.30138	0.03527	0.437782
LRR1	1.0465	0.183685	0.770145	-0.596628	0.31339	-0.30065
SLC19A3	0.80857	0.111749	0.769563	-0.78188	0.0939262	-0.803158
NTC_4134	0.834912	0.119856	0.769239	0.643845	0.119856	0.5932
NTC_14291	0.9178	0.145247	0.769018	0.21234	0.145247	0.177918
PPP1R15B	0.899745	0.13985	0.768687	0.533505	0.391946	0.217016
CTSA	0.595302	0.0512058	0.768346	-0.331103	0.512032	-0.0962523
ZBTB37	0.880701	0.134371	0.767701	0.44037	0.460145	0.148451
PANK2	0.680067	0.0744418	0.767241	-0.178998	0.618165	-0.0373918
CLEC9A	0.860185	0.128625	0.766144	-0.196303	0.103076	-0.19372
NTC_10610	0.661647	0.0695445	0.766014	-0.13093	0.0695445	-0.151583
NTC_4983	0.67611	0.0736779	0.765805	-0.902175	0.0736779	-1.02186
CAPN8	0.729765	0.089276	0.765717	0.32088	0.820942	0.0274954
SLC12A6	0.63332	0.0619267	0.765128	-0.104768	0.988283	-0.000536278
SETX	0.744592	0.0939262	0.764855	-0.304363	0.277531	-0.169435
KIAA2018	0.658687	0.0689964	0.764851	0.368895	0.615733	0.0776922
NTC_5250	0.8383	0.122451	0.764561	0.373712	0.122451	0.34084
NTC_13286	1.14401	0.215441	0.762681	0.392077	0.215441	0.261387
LIPJ	0.863265	0.130812	0.762566	-0.243844	0.420249	-0.0918056
NTC_17307	0.506235	0.0313088	0.761547	0.0797222	0.0313088	0.119929
ZSCAN16	0.827817	0.120573	0.760556	-0.284512	0.0939262	-0.292255
GATA5	0.93836	0.154797	0.760296	-0.887783	0.259595	-0.519977
CABP5	0.722237	0.088627	0.760107	0.138133	0.844533	0.0101367
SSH1	0.42541	0.0163642	0.759827	-0.14005	0.324293	-0.0684933
SMARCA1	0.796077	0.11136	0.758877	-0.252588	0.957974	-0.00470981
NLGN4X	0.630555	0.0626543	0.758589	-0.517328	0.812219	-0.0467285
NTC_6259	0.76056	0.100616	0.758532	0.442275	0.100616	0.441095
OR4F29	0.616707	0.0592021	0.757109	-0.43555	0.238326	-0.271273
NTC_18443	0.627807	0.0627155	0.755017	-0.160585	0.0627155	-0.193124
CD276	0.494652	0.0298082	0.754674	0.431417	0.0408769	0.599033
ZC3H15	0.706218	0.0854393	0.754482	-0.410475	0.16454	-0.321702
NTC_2759	0.827213	0.122451	0.754449	-0.217463	0.122451	-0.198334
GALC	0.708185	0.0860693	0.754324	0.359152	0.123072	0.326771
NTC_12079	0.459405	0.0228971	0.753525	-0.00659275	0.0228971	-0.0108136
P4HTM	0.87453	0.137546	0.753452	-0.491958	0.929099	-0.0157121
NTC_5210	0.686303	0.0798531	0.75336	-0.0129752	0.0798532	-0.014243
NTC_4642	1.64192	0.347681	0.753345	0.368795	0.347681	0.16921
NTC_11527	0.855422	0.131683	0.753173	-0.216268	0.131683	-0.190417
NTC_11125	0.894258	0.143971	0.752718	0.255437	0.143971	0.215008
NTC_3047	1.29551	0.262465	0.752597	0.331155	0.262794	0.192197
TAS2R40	0.80695	0.116899	0.752229	-0.38735	0.175287	-0.292933
CTAGE9	0.557227	0.0447745	0.751683	0.298559	0.366663	0.130092
ZNF835	0.344057	0.00655599	0.751202	-0.388622	0.792181	-0.0393191
NTC_9313	0.703165	0.0855956	0.750663	-0.247328	0.0855957	-0.264034
NTC_12260	0.398165	0.0130604	0.750161	-0.131728	0.0130604	-0.248181
FAM69C	1.05566	0.194746	0.750078	-0.345824	0.0458904	-0.462809
SFXN5	1.25611	0.253081	0.749573	0.232487	0.0245348	0.374355
AGTRAP	1.00633	0.181982	0.744657	-0.549661	0.615733	-0.115763
NTC_5007	0.88441	0.143971	0.744429	-0.12908	0.143971	-0.10865
NTC_17726	0.914732	0.153528	0.74442	0.0173747	0.153528	0.0141398
ITPKA	0.598962	0.0572529	0.744033	-0.0976527	0.868945	-0.00595758
NTC_3820	0.71963	0.0925624	0.743785	-0.32189	0.0925624	-0.332695
RPL9	0.958978	0.16771	0.743629	-0.00960025	0.615733	-0.00202189
LCN10	0.714445	0.0912457	0.742871	0.308815	0.592833	0.0701217
OR2M2	0.921357	0.156305	0.742639	0.188126	0.358466	0.0838201
NTC_1943	0.760302	0.105511	0.742591	0.316762	0.105511	0.309383
NTC_12034	0.834225	0.128936	0.742147	0.404807	0.128936	0.360126
NTC_18656	0.583767	0.0537105	0.74135	-0.350738	0.0537105	-0.445416
NTC_10172	0.559572	0.0473424	0.741293	-0.558248	0.0473424	-0.739538
C19orf52	0.481557	0.0290361	0.740184	-0.0452552	0.896215	-0.0021536
NISCH	0.665307	0.0772934	0.739727	0.419939	0.897582	0.019706
NTC_8572	1.09178	0.210335	0.739232	0.455112	0.210335	0.308151
C10orf54	1.2277	0.250223	0.738673	-0.433478	0.303542	-0.224447
NTC_2743	0.996103	0.181533	0.738157	0.1816	0.182545	0.134135
UPF1	0.744312	0.101985	0.737957	1.00673	0.0619267	1.21625
NTC_1844	0.597585	0.0582729	0.737738	-0.263368	0.058273	-0.325136
NTC_15195	1.13148	0.222972	0.737438	0.573965	0.222972	0.374081
SEMA3C	0.615997	0.0636354	0.736919	-0.0388502	0.60544	-0.00846659
DDX23	0.392295	0.0132599	0.736518	-0.317608	0.187705	-0.23075
PABPN1	1.15642	0.230845	0.736271	0.474392	0.589254	0.108967
NTC_18552	0.829958	0.129717	0.736176	0.228335	0.129521	0.202683
CAND1	0.52122	0.0387118	0.736044	0.25168	0.245977	0.153299
NTC_7572	1.32418	0.278238	0.735693	-0.164433	0.278238	-0.0913561
COPS5	1.25311	0.258866	0.735481	0.247602	0.515374	0.0712792
NTC_16649	0.68414	0.084199	0.735241	0.544857	0.084199	0.585554
BBS10	0.815765	0.125612	0.73498	-0.89898	0.133922	-0.784942
PCDHGA4	1.03718	0.195938	0.734199	-0.291952	0.797512	-0.0286881
NTC_7368	0.515323	0.0376185	0.734127	-0.418805	0.0376186	-0.596629
NTC_14145	0.717093	0.094678	0.734124	0.455727	0.094678	0.466551
NTC_12341	0.891835	0.150436	0.733665	-0.129845	0.150436	-0.106817
SYNGR3	0.487892	0.0314055	0.7333	-0.749465	0.0545922	-0.946477
CYFIP2	0.64874	0.0741614	0.732961	0.345827	0.194152	0.24618
NTC_2316	0.527775	0.0408542	0.732954	0.526127	0.0408542	0.730666
DNAAF1	0.523762	0.0400323	0.732005	0.473607	0.059086	0.581834
NTC_3792	1.32312	0.279953	0.731572	0.934687	0.27961	0.517301
FAM89A	0.866472	0.143124	0.731553	-1.03618	0.757777	-0.124817
SEC62	0.92484	0.161932	0.731241	-0.50817	0.0679476	-0.593454
NTC_14190	0.712437	0.094678	0.729359	0.467925	0.094678	0.479038
ISPD	0.655462	0.0772934	0.728781	0.16553	0.870305	0.00998617
TMEM63A	0.834008	0.133922	0.728211	-0.48143	0.436365	-0.173387
FBXO41	0.46061	0.0263505	0.7274	0.114627	0.132583	0.100587
NTC_10169	0.372127	0.0111576	0.726552	-0.710915	0.0111576	-1.38801
NTC_13751	0.775565	0.115865	0.725966	0.00095225	0.115865	0.000891351
NTC_8794	0.662452	0.0803862	0.725265	0.358575	0.0803862	0.392574
CTXN1	0.867457	0.145977	0.724949	0.123127	0.458049	0.041751
IQGAP1	0.987748	0.184827	0.724251	-0.321064	0.345947	-0.148008
ECHS1	0.658807	0.0796382	0.72395	0.129868	0.383403	0.05407
NTC_18454	0.612592	0.06583	0.723824	0.442692	0.0658301	0.523074
GSG2	0.91981	0.163493	0.723432	-0.384178	0.291524	-0.20566
UCN3	0.430727	0.0209369	0.723229	0.0652347	0.135273	0.0566753
ARNT2	0.67378	0.0845012	0.723058	-0.443848	0.949717	-0.0099448
CHST2	0.820492	0.131695	0.722386	-0.269908	0.703228	-0.0412699
ASCL2	1.00195	0.190615	0.721246	0.0454885	0.585684	0.0105686
KRT33A	1.08896	0.217673	0.721102	-1.14601	0.556335	-0.291849
NTC_287	0.905415	0.159856	0.720956	0.174117	0.159856	0.138644
NTC_15243	0.915145	0.163093	0.720736	0.465757	0.163093	0.366814
NTC_3466	0.271172	0.00220355	0.720472	0.784992	0.00220355	2.08563
MNX1	0.80934	0.129061	0.71967	0.515652	0.231518	0.327653
ZNF830	1.00079	0.191201	0.719076	0.44351	0.25524	0.263024
CEP97	0.521458	0.0419102	0.718402	-0.0877832	0.531115	-0.0241238
HBB	0.863393	0.147419	0.717864	-0.53217	0.0170726	-0.940718
NTC_16377	0.625417	0.0712228	0.717592	-0.173523	0.0712228	-0.199097
NTC_15220	1.02247	0.198764	0.717426	-0.93865	0.198764	-0.658614
TMEM63B	0.550682	0.049982	0.71654	-0.264699	0.311734	-0.133995
NTC_18055	0.508167	0.0389149	0.716457	-0.658135	0.0389149	-0.927895
ZNF587	0.505145	0.0382262	0.716113	-0.0814673	0.465409	-0.0270606
MAGT1	0.939632	0.173097	0.715729	-0.859738	0.0600207	-1.05034
NTC_10434	0.69089	0.0931629	0.71214	0.0407597	0.0931629	0.0420134
KIF24	1.07054	0.216386	0.711664	-0.0639177	0.371266	-0.0275047
NTC_13987	0.704638	0.0977673	0.711548	-0.158915	0.0977673	-0.160474
CCDC106	0.732383	0.106779	0.711521	-0.052883	0.50428	-0.0157236
HLA-F	1.2959	0.282917	0.710593	-0.856915	0.170388	-0.658592
NTC_4871	0.41182	0.0188485	0.710276	1.20863	0.0188095	2.08564
NTC_11908	0.568758	0.0566508	0.709123	0.00676975	0.0566508	0.00844048
NTC_10454	0.46385	0.0296488	0.708759	0.622422	0.0296489	0.951056
C9orf16	0.586655	0.0619267	0.708751	0.0280798	0.0296783	0.0428935
EEF2KMT	0.910652	0.16771	0.706156	-0.0685452	0.79085	-0.00698518
NTC_11369	0.699225	0.0977673	0.706082	0.284995	0.0976109	0.287988
NTC_2167	0.421515	0.0211949	0.705518	0.536082	0.021195	0.897277
NTC_15422	0.48418	0.0350021	0.70492	0.308902	0.0350021	0.449732
NTC_13829	0.592695	0.0647034	0.704758	0.668795	0.0647034	0.795246
LIG3	0.875842	0.15681	0.704725	-0.131678	0.316719	-0.0657502
NTC_18095	0.691987	0.0959042	0.704556	0.569142	0.0959042	0.579479
NTC_11511	0.65921	0.0855956	0.703739	0.142822	0.0855957	0.15247
PDXP	0.753652	0.116497	0.703675	0.76366	0.0135189	1.42733
RPS6KA6	1.00899	0.20076	0.703595	-0.935103	0.0520355	-1.20039
FBXL17	1.07451	0.221566	0.703261	-0.860938	0.232192	-0.545965
ANTXRL	1.55806	0.353962	0.702751	0.355068	0.3226	0.174458
SOGA3	0.876208	0.157825	0.702565	-0.0478703	0.687906	-0.00777753
NTC_18795	0.524748	0.0459796	0.701815	0.287512	0.0459796	0.384529
PPP2R4	0.483737	0.0354203	0.701781	-0.155548	0.630392	-0.0311701
WDR5B	1.19788	0.259595	0.701601	0.0607822	0.625489	0.0123862
KCNE5	1.18053	0.254519	0.701569	0.28143	0.747284	0.0356049
NTC_8595	0.923547	0.174077	0.701211	-0.00359525	0.174077	-0.00272972
KCNN4	0.334572	0.00802033	0.7012	0.0467923	0.796178	0.00463196
HIST1H2BF	0.736667	0.111749	0.701129	-0.0102755	0.174189	-0.00779888
KLK12	0.750722	0.116497	0.700939	-0.820524	0.58094	-0.193536
NTC_43	0.706113	0.101903	0.700331	0.145385	0.101903	0.144194
NTC_4847	0.893075	0.164965	0.698928	-0.00666275	0.164965	-0.00521432
FGB	0.67808	0.0932502	0.69866	0.262594	0.765677	0.030449
CCDC140	1.27905	0.284469	0.698316	0.13043	0.297893	0.0685981
NTC_2418	0.95631	0.186118	0.698308	0.163042	0.185605	0.119251
NTC_8438	0.309087	0.00551022	0.698176	0.0807922	0.00551022	0.182496
NTC_2943	0.369795	0.0129476	0.698103	0.338457	0.0129476	0.638943
NTC_10278	1.04009	0.213729	0.697002	0.246205	0.213729	0.164991
NTC_17409	0.65375	0.0858772	0.696977	-0.0784827	0.0858772	-0.0836722
OR4D6	1.10729	0.234905	0.696602	-0.225918	0.502077	-0.0676014
NTC_3718	1.14807	0.247321	0.69658	0.349105	0.247321	0.211815
NAIP	0.511935	0.0436816	0.696079	-0.74978	0.148387	-0.621271
NLRP8	1.30018	0.291524	0.696022	-0.37588	0.421246	-0.14113
NTC_1963	0.836645	0.147392	0.695691	0.593817	0.147392	0.493774
NTC_6235	0.482637	0.0363591	0.694702	0.471847	0.0363592	0.67917
NTC_15424	0.417007	0.0216318	0.694279	0.189742	0.0216318	0.315903
YWHAB	0.748375	0.118114	0.694266	0.14977	0.591639	0.034139
ITPRIP	1.17919	0.258138	0.693539	-0.142385	0.720612	-0.0202612
NTC_14133	0.59733	0.069071	0.693324	0.415235	0.069071	0.481965
SENP3	0.660905	0.0894388	0.692942	0.0468255	0.756463	0.00567583
DDX54	1.01195	0.206908	0.692402	0.241575	0.316719	0.120625
NTC_4324	0.706327	0.104847	0.691808	-0.506058	0.104847	-0.495655
COX7A2	0.321705	0.00712487	0.690772	0.242546	0.39386	0.0981481
CDR2	1.19246	0.263633	0.690434	0.16321	0.966236	0.00243457
HMX3	0.674538	0.0949475	0.689726	-0.00574025	0.39867	-0.00229258
NTC_7900	0.290865	0.00429145	0.688593	0.55607	0.00429145	1.31644
NTC_1514	0.760312	0.124332	0.688401	-0.649783	0.124142	-0.588755
NTC_2262	0.53602	0.0520083	0.688211	0.662627	0.0520083	0.850765
INAFM2	0.561745	0.0595518	0.688197	-0.346388	0.710936	-0.0513241
NTC_16750	1.17247	0.258865	0.688153	0.339857	0.258865	0.199471
NTC_2186	0.432965	0.0258265	0.68752	-0.409778	0.0257239	-0.651408
KIF18B	0.443192	0.0282813	0.686284	0.0391847	0.570333	0.00955605
GPR182	1.22202	0.274484	0.686146	-0.342035	0.383403	-0.142404
PRKG1	0.762462	0.126039	0.685832	-0.0998477	0.743361	-0.0128604
LOC100506422	0.71583	0.1102	0.685634	-0.183919	0.901685	-0.00826627
FGF4	0.521935	0.0485854	0.685559	0.512988	0.39867	0.204881
BNIP3	0.843052	0.153797	0.685446	0.42301	0.993797	0.00114317
SERPINI1	0.73287	0.116095	0.68537	0.370621	0.514259	0.107042
EIF2S2	0.736313	0.117303	0.685279	-0.0208415	0.195341	-0.0147809
MAGEE2	0.711897	0.10905	0.685111	0.125933	0.377772	0.0532408
NTC_18317	0.429457	0.0254181	0.684923	0.28635	0.0254181	0.456687
NTC_16451	0.644835	0.0867264	0.684717	-0.467003	0.0867264	-0.495886
RP9	0.587815	0.068733	0.683532	-0.507565	0.86215	-0.0326958
NTC_1122	0.827917	0.149562	0.68318	0.338715	0.149562	0.2795
RRP12	0.589987	0.0697917	0.682141	-0.227482	0.620602	-0.0471311
HAMP	1.62512	0.380581	0.681826	0.52079	0.911268	0.0210158
TOX3	0.497113	0.0426113	0.68128	0.0805847	0.864188	0.00510843
NTC_12092	0.365445	0.0136964	0.680968	0.0465272	0.0136964	0.0866986
DRD4	0.589215	0.0700585	0.680272	0.21888	0.557495	0.0555428
NTC_17828	0.821575	0.148691	0.68003	-0.277828	0.148691	-0.229962
LIN37	1.59965	0.375906	0.679725	0.00696975	0.821614	0.000594744
GLIPR1L1	0.486302	0.0400323	0.679651	0.406537	0.150337	0.334553
NTC_18436	0.938227	0.188703	0.679485	0.44989	0.188703	0.32582
ARL4C	0.818553	0.147903	0.679418	-0.0801452	0.366663	-0.034922
NTC_3226	0.694542	0.105178	0.679313	0.0458672	0.105178	0.0448615
NTC_8329	1.00631	0.211462	0.679027	0.0316248	0.211462	0.0213393
NTC_2982	0.695995	0.105843	0.678829	0.208147	0.105843	0.203014
USP53	1.08952	0.238326	0.678581	-0.475203	0.468584	-0.156443
MPST	1.44751	0.339793	0.678572	0.00871975	0.80954	0.000800138
NTC_7182	0.925385	0.185092	0.677948	0.237672	0.185092	0.174122
NTC_15291	0.648325	0.0901912	0.677393	0.563397	0.0901912	0.588658
PRPF31	0.913752	0.181417	0.677385	0.306522	0.914009	0.0119696
NTC_5383	0.355155	0.0123964	0.677175	0.0454797	0.0123964	0.0867164
ANKRD65	0.85043	0.159868	0.677144	-0.638398	0.31339	-0.321698
NTC_7273	0.426258	0.0258265	0.676869	0.508212	0.0257239	0.807886
DXO	0.902842	0.178054	0.676634	0.256373	0.595225	0.0577656
NTC_11909	0.794772	0.141446	0.675087	-0.0271902	0.141446	-0.0230957
NTC_3923	0.663407	0.0962127	0.674531	-0.0893352	0.0962127	-0.0908332
NTC_18319	0.618428	0.0811912	0.67439	-0.00855275	0.0811912	-0.0093267
LONP2	0.52512	0.0520354	0.674097	0.230537	0.948341	0.00531051
NTC_18256	0.715177	0.114263	0.673765	-0.467443	0.114086	-0.44069
CAGE1	0.921999	0.185974	0.673564	-0.102258	0.8513	-0.00714962
CHERP	0.815878	0.149848	0.672568	0.525727	0.519286	0.149618
STOML2	0.880205	0.173642	0.669259	-0.809355	0.404488	-0.318153
LCP1	0.514515	0.0501843	0.668578	0.120206	0.245977	0.0732184
TGIF2-C20orf24	0.71666	0.117708	0.665916	0.409318	0.975879	0.00434036
TCF25	0.505292	0.0481925	0.665481	0.47426	0.808201	0.0438597
CAMK2D	0.733067	0.123914	0.664803	0.29363	0.556335	0.0747769
HACD2	0.896732	0.181417	0.664767	0.266477	0.260326	0.155751
LRRC52	0.574055	0.0695258	0.664672	-0.893945	0.51649	-0.256507
SEZ6L	0.86408	0.170388	0.664099	0.235474	0.266968	0.135054
MARVELD3	1.06195	0.236953	0.664075	-0.41468	0.8513	-0.0289933
NTC_5267	0.582032	0.0724418	0.663523	0.691425	0.0724419	0.788231
NTC_4361	1.16905	0.270776	0.663306	0.214042	0.270777	0.121445
NRXN1	0.737257	0.126039	0.66316	-0.473878	0.388135	-0.194772
NTC_2513	1.06524	0.238596	0.662941	0.22432	0.238596	0.139603
NTC_15413	0.339455	0.0111576	0.662762	-0.475613	0.0111576	-0.9286
EMC3	0.767443	0.137089	0.6623	-0.135485	0.30844	-0.0692098
OR7A17	0.486875	0.0436816	0.662005	-0.0582877	0.10905	-0.0560945
MVP	0.826605	0.158334	0.661636	-0.226468	0.164016	-0.177803
ZNF219	1.09933	0.250223	0.661439	-0.87507	0.760408	-0.104093
DUSP9	0.578545	0.0719494	0.661261	0.00252575	0.264002	0.00146088
ZNF506	0.914547	0.189447	0.660771	0.121752	0.438405	0.0436025
SLC38A4	0.818155	0.155801	0.660603	0.463535	0.0487829	0.608033
MT1F	0.962303	0.206288	0.659685	-0.0794486	0.478178	-0.0254562
NTC_669	1.16519	0.271786	0.659236	0.20743	0.272123	0.117247
NTC_12094	0.860525	0.172128	0.657568	0.167967	0.172128	0.128352
DHRS4L2	0.452033	0.0351197	0.657458	0.016525	0.509811	0.00483506
RHBDD3	0.568887	0.0700585	0.656803	0.212705	0.104176	0.208925
HIST1H3I	0.985219	0.215744	0.656216	0.0436122	0.690451	0.00701578
MYL2	0.582445	0.074723	0.656151	0.170787	0.33544	0.0810189
NTC_12003	0.88803	0.183052	0.654856	0.14616	0.183052	0.107782
NTC_3350	0.602942	0.0822747	0.654032	0.00692475	0.0822747	0.00751151
NTC_3949	0.788857	0.148257	0.65395	-0.93282	0.148257	-0.773293
C2CD4D	1.28257	0.309261	0.653691	-0.646195	0.184255	-0.474682
NTC_7033	0.741525	0.131683	0.65289	-0.0371552	0.131683	-0.0327141
PRR23C	0.742615	0.132138	0.652737	0.365385	0.559818	0.0920597
KCNJ9	0.728997	0.127327	0.652511	-0.144115	0.49659	-0.0438111
NTC_16553	0.630462	0.0922633	0.65251	0.11755	0.0922633	0.121661
NTC_14241	0.645042	0.0974547	0.652265	0.00276975	0.0974548	0.00280076
C1orf226	0.626032	0.090915	0.651928	-0.0222677	0.695552	-0.00351097
LAMC3	0.849435	0.170927	0.651678	0.123155	0.160898	0.0977171
KRT19	0.620977	0.089276	0.65157	-0.0434477	0.900317	-0.00198142
EZH1	0.55181	0.0661437	0.650866	-0.587648	0.742054	-0.0761381
SPOP	0.840213	0.168243	0.650377	0.906857	0.0058405	2.02551
GJB3	0.73501	0.130373	0.650347	0.496482	0.825648	0.0413098
OSTC	1.14456	0.270708	0.649534	0.404779	0.168243	0.313324
NTC_3097	0.48154	0.0448144	0.649396	0.157787	0.0449793	0.212537
NTC_1265	0.531678	0.0601438	0.649077	0.246335	0.0601438	0.300728
GTF2E2	0.966709	0.213193	0.648882	0.0958398	0.918121	0.00355564
RPS10	0.511643	0.0539434	0.648794	0.0811297	0.210034	0.0549826
VAX1	0.849764	0.172552	0.648437	-0.0837342	0.201369	-0.0582797
TCEB2	1.11618	0.262527	0.648307	0.229155	0.94284	0.00585768
CPA2	0.774965	0.145977	0.647651	-0.188414	0.458049	-0.063889
ARL6IP4	0.67233	0.10905	0.647032	0.0772763	0.469644	0.0253645
MTFR1	1.0831	0.253081	0.64633	-0.418718	0.909898	-0.0171704
NTC_988	0.74949	0.137313	0.646277	0.463112	0.137313	0.399337
NTC_12032	0.641452	0.0983947	0.645961	-0.211893	0.0983947	-0.213382
NTC_8531	0.58762	0.0795877	0.645885	0.231027	0.0795877	0.253935
C15orf26	0.53912	0.0633889	0.645859	-0.0790287	0.840479	-0.00596456
NTC_13669	0.732905	0.131486	0.645779	0.25902	0.131288	0.228397
ALS2	0.72499	0.128625	0.645729	0.0121707	0.262527	0.00706908
NTC_17827	0.471437	0.0427165	0.645589	0.620987	0.0427165	0.850383
NTC_17888	1.00508	0.227997	0.645334	0.782075	0.227699	0.502591
CLEC5A	0.851677	0.174738	0.645243	-0.477828	0.104545	-0.468605
NUPL2	0.615571	0.0899287	0.64395	-0.0561227	0.959351	-0.00101147
KLK10	0.344725	0.01365	0.642867	0.36448	0.524339	0.102196
NTC_1015	1.00197	0.228892	0.641632	0.121947	0.228594	0.0781604
NTC_17629	0.426032	0.0311876	0.641613	0.587072	0.0311876	0.884141
ARFGAP2	0.71165	0.125612	0.641176	0.375247	0.39578	0.151054
NTC_1237	0.45834	0.0399492	0.640985	-0.15731	0.0399492	-0.219997
NTC_12668	0.785302	0.153083	0.640078	-0.25609	0.152862	-0.208893
NTC_3813	0.379532	0.0206808	0.639297	0.0606172	0.0206808	0.102106
PANX2	0.859201	0.180291	0.639268	-0.317833	0.893482	-0.0155466
AMT	0.45691	0.0399486	0.638988	-0.40809	0.451793	-0.140816
ZNF777	0.550312	0.0697917	0.636269	-0.245505	0.794845	-0.0244812
CNOT6	0.980815	0.224849	0.635675	0.0155775	0.320912	0.00768927
NTC_12410	0.53496	0.0649274	0.635303	0.728647	0.0649275	0.865321
NTC_16731	0.82165	0.168757	0.634921	0.329195	0.168757	0.254381
COMP	0.762425	0.147419	0.633915	0.32757	0.0896019	0.343189
NTC_2467	0.389782	0.0236486	0.633862	0.355717	0.0236486	0.578465
AARS2	0.883352	0.191789	0.63352	-0.120078	0.128625	-0.10695
NTC_15727	0.751025	0.143548	0.633116	0.54812	0.143548	0.462066
NTC_8899	1.00428	0.234315	0.632898	0.114185	0.234315	0.0719592
NOS3	0.744125	0.141246	0.632525	-0.177675	0.361185	-0.0785802
ALG5	0.780275	0.154797	0.632209	0.031259	0.804188	0.00295842
NTC_4715	0.974487	0.224736	0.631786	0.673305	0.224736	0.436521
NTC_15090	0.624343	0.0972988	0.631768	-0.324918	0.0974548	-0.328556
NTC_2549	0.379812	0.0217202	0.63168	-1.33595	0.0217202	-2.22186
NTC_8093	0.774868	0.153083	0.631573	0.309022	0.153084	0.251875
CIDEC	0.731422	0.137089	0.631215	0.383011	0.810879	0.0348707
POT1	0.413125	0.0299386	0.629507	-0.18919	0.971746	-0.0023549
PLEC	0.623217	0.0977145	0.629475	0.124895	0.598822	0.0278144
NTC_18561	0.495053	0.0535191	0.629455	0.251925	0.0535191	0.32032
C7orf31	0.401483	0.0270608	0.629388	0.639042	0.0172336	1.12703
NTC_4065	0.889648	0.196347	0.62896	0.44863	0.196079	0.317436
VTCN1	0.762077	0.149848	0.628218	0.0216952	0.537935	0.00584188
WFDC13	0.511047	0.059086	0.62783	0.475638	0.749903	0.0594523
CHMP2A	0.631745	0.101444	0.627813	-1.13388	0.129934	-1.00493
NTC_10072	0.919053	0.207537	0.627625	0.579285	0.207537	0.395596
NTC_4940	0.53362	0.066743	0.627321	0.274837	0.066743	0.323097
LONP1	0.611935	0.0949475	0.625714	0.676	0.436365	0.243461
NTC_16560	0.727803	0.138132	0.625697	-0.0790653	0.138132	-0.0679729
NTC_8903	0.59696	0.0896061	0.625412	-0.448455	0.0896062	-0.46983
NTC_4379	0.98053	0.23069	0.62457	0.363767	0.23069	0.231709
NTC_10381	0.913787	0.207537	0.624029	0.507695	0.207537	0.346707
CHMP4A	0.574998	0.0823449	0.623506	0.129412	0.648923	0.0243045
OR5M1	0.923543	0.211293	0.623497	0.0930572	0.237639	0.0580754
DNAJC5G	0.334307	0.01365	0.623439	-0.0140077	0.558656	-0.00354194
HIST1H2AM	1.392	0.35666	0.62326	-1.63933	0.484634	-0.51571
SEC61A1	1.028	0.248094	0.622335	0.277405	0.0126317	0.526664
NTC_7789	0.339722	0.0147332	0.62227	-0.458503	0.0147332	-0.83984
NTC_9448	0.577387	0.0839219	0.621341	-0.669468	0.0839219	-0.720431
OR6K2	0.559095	0.0775833	0.620725	0.294864	0.764358	0.0344115
NTC_7918	0.472855	0.0487391	0.620444	0.560375	0.0487391	0.73528
HAPLN4	0.946117	0.220914	0.620442	-0.041366	0.078166	-0.0457914
HNRNPCL1	0.783022	0.161673	0.619655	0.389322	0.382461	0.162508
NTC_18577	1.20876	0.307274	0.619458	0.571992	0.307274	0.293131
OR1M1	0.737243	0.144545	0.619282	-0.384833	0.554018	-0.0987004
NTC_6631	1.45273	0.374889	0.619003	1.04774	0.374473	0.446945
PPM1A	0.859222	0.190615	0.618504	-0.5574	0.361185	-0.246521
KLRD1	0.842371	0.184827	0.617656	-0.00794275	0.8513	-0.000555335
SSR2	1.15865	0.293108	0.617528	0.535623	0.223532	0.348509
STON2	0.60009	0.0935877	0.617361	-0.540533	0.640247	-0.104675
PRDM11	0.556603	0.0778742	0.617053	-0.0258628	0.550552	-0.00670367
NBPF8	0.437505	0.0390384	0.616229	-0.0333292	0.0949475	-0.0340797
S1PR4	0.76021	0.154797	0.615951	0.513497	0.353066	0.232175
GZF1	0.81138	0.174189	0.61582	-0.42998	0.249511	-0.259239
EIF4EBP1	0.83821	0.184255	0.615732	-0.187078	0.107155	-0.181463
PRKD3	0.544725	0.0741614	0.615442	0.0490872	0.0902565	0.0512727
FAM45A	0.598927	0.0939262	0.615226	0.208264	0.589254	0.0478378
NTC_8457	0.730672	0.143971	0.615024	0.0662973	0.143971	0.055804
CALU	0.629005	0.105285	0.614936	0.218825	0.448683	0.0761643
FAM13A	0.41953	0.0342308	0.614856	-0.313063	0.224849	-0.202899
NFXL1	0.33376	0.0144607	0.614056	-0.156924	0.832382	-0.0125033
NTC_14605	0.79755	0.170677	0.612378	0.569792	0.170677	0.4375
NTC_11848	0.743722	0.150436	0.611821	0.4694	0.150436	0.38615
PTF1A	0.723625	0.143124	0.610948	-0.41934	0.698107	-0.0654498
NTC_5963	0.763535	0.158484	0.61084	0.502262	0.158484	0.401817
NTC_9556	0.39399	0.0281758	0.610733	0.181207	0.0281758	0.280894
NTC_15688	0.58446	0.0901912	0.610665	0.216225	0.0901912	0.225919
ARHGEF9	0.58212	0.0896018	0.609877	-0.190083	0.660148	-0.0342831
NTC_15657	0.508272	0.0631528	0.609727	0.291882	0.0631529	0.350144
LIPK	1.00717	0.248094	0.609725	-0.110398	0.63285	-0.0219359
ADM	0.46666	0.0495796	0.60885	-0.284093	0.705794	-0.0429895
NTC_5473	0.55309	0.079323	0.608731	-0.373238	0.079323	-0.410786
NTC_10352	0.509	0.0638136	0.608299	-0.106003	0.0638136	-0.126683
KLKB1	0.749315	0.154296	0.608178	-0.058272	0.0741614	-0.065837
NTC_3661	0.61785	0.103858	0.607691	0.264505	0.103858	0.260156
PROM2	0.79157	0.170927	0.607284	-0.0525077	0.91675	-0.00198211
CFAP52	0.607625	0.100188	0.607129	0.00949975	0.0674281	0.0111257
NTC_8225	0.90656	0.214299	0.606471	0.523032	0.214299	0.349898
IFRD1	0.60407	0.099122	0.606384	0.111312	0.831034	0.00894739
NTC_17149	0.523088	0.0693074	0.606374	0.244273	0.0693074	0.283166
USP17L17	0.90847	0.215104	0.606268	-1.06106	0.27297	-0.598314
TRIM56	0.453577	0.0460786	0.606207	-0.468483	0.293108	-0.249688
CD8B	1.14627	0.296292	0.605552	-0.26034	0.937341	-0.00731616
NTC_1708	0.474842	0.053138	0.605232	-0.210388	0.053138	-0.268159
NTC_5918	0.403795	0.0317974	0.604727	0.26995	0.0317974	0.404279
NTC_11544	1.04378	0.264113	0.603527	0.537475	0.264113	0.310774
NTC_16247	1.14072	0.296069	0.602995	0.81261	0.296427	0.429125
NTC_12315	0.34363	0.0175966	0.602923	0.205687	0.0175966	0.360893
NTC_14500	0.67811	0.129326	0.602374	0.518997	0.129326	0.461032
PTPRC	0.717075	0.144545	0.602341	-0.29831	0.120161	-0.274516
NTC_7342	0.39043	0.0287347	0.601884	0.0995572	0.0287347	0.153477
NTC_16920	0.568275	0.0872963	0.601806	0.597362	0.0872963	0.632609
RHOA	0.79059	0.173642	0.601121	0.236432	0.115695	0.221463
RAB5A	0.842567	0.193559	0.600908	0.639777	0.0695258	0.740769
NTC_14229	0.719477	0.146531	0.600094	0.49509	0.146531	0.412939
NTC_16219	0.601285	0.100616	0.599681	-0.0392327	0.100616	-0.0391281
NTC_11473	0.646945	0.118392	0.599509	0.419332	0.118392	0.388585
RNF149	0.843622	0.194746	0.599421	0.466688	0.226503	0.300979
FOXL2	0.801248	0.178611	0.599406	-0.134199	0.414297	-0.0513564
NTC_5135	0.41531	0.0360842	0.599161	0.400462	0.0360842	0.57774
ZNRF2	0.661762	0.124761	0.598182	0.26589	0.742054	0.0344498
ARNT	0.417792	0.0371134	0.59764	0.0779798	0.343301	0.036208
NTC_2810	0.74765	0.15894	0.597198	0.0442097	0.15894	0.0353133
NTC_17370	0.466542	0.0525706	0.596828	0.343787	0.0525706	0.439792
NTC_9306	0.515837	0.0697822	0.59644	0.332275	0.0697823	0.384194
NTC_18845	0.525055	0.0731814	0.596252	0.374312	0.0731814	0.425069
PPARG	0.692835	0.138464	0.594912	-0.00193525	0.162971	-0.00152476
NTC_6177	1.00392	0.255621	0.594724	0.559755	0.255621	0.3316
NTC_7372	0.65194	0.122451	0.594594	-0.137723	0.122451	-0.125608
NTC_17430	0.385615	0.0287347	0.594461	0.225567	0.0287347	0.347733
DCAKD	0.553658	0.0845012	0.59415	-0.370035	0.35666	-0.165682
NTC_11978	1.03409	0.266765	0.593435	-0.737543	0.266765	-0.423255
NTC_18229	0.913662	0.224147	0.593393	-0.286785	0.224147	-0.186257
NTC_660	0.857073	0.203116	0.593313	0.292545	0.203116	0.202516
EIF3H	1.51322	0.405462	0.593256	0.582532	0.145977	0.486832
CLPTM1L	0.508325	0.0682085	0.592789	0.52669	0.378707	0.222104
NTC_10257	0.89022	0.216014	0.592458	0.456772	0.216014	0.303991
ATP6V0B	0.691642	0.139387	0.591893	0.12544	0.610879	0.0268497
NTC_11912	0.844397	0.199305	0.591486	0.00242975	0.199305	0.001702
NTC_16360	0.45078	0.0487391	0.591479	-0.725608	0.0487391	-0.952086
PRSS3	1.07307	0.281371	0.590961	0.0883397	0.544799	0.0233008
SPRR4	1.06373	0.278296	0.590895	0.377135	0.390991	0.153808
NTC_13555	0.91075	0.224736	0.590463	0.403507	0.224736	0.261604
NTC_15589	0.71276	0.148474	0.590414	0.671195	0.148691	0.555558
NTC_884	0.574117	0.0937666	0.590165	0.29546	0.0937666	0.303718
NTC_9215	0.530122	0.0771016	0.589993	0.189572	0.0769725	0.21112
MSL1	0.444937	0.0472217	0.589924	-0.158573	0.112138	-0.150683
DAD1	1.37613	0.373118	0.589197	-0.957312	0.973124	-0.0113269
TMA16	1.16348	0.311734	0.588969	0.0495572	0.840479	0.00374025
PRKACG	0.823759	0.192968	0.588589	0.26376	0.0514121	0.339969
ABCG5	0.831305	0.195938	0.588465	0.218282	0.645199	0.0415405
NTC_8426	0.754238	0.165907	0.588408	0.179102	0.165907	0.139724
NTC_14516	1.30475	0.354061	0.588341	0.700148	0.354062	0.315712
KCNIP2	1.83434	0.478178	0.587743	-0.381019	0.714801	-0.0555583
TRIB2	0.86616	0.210034	0.587007	-0.14947	0.681558	-0.0248863
ROCK1	0.663247	0.130373	0.58685	0.0853872	0.121818	0.0780686
WDR76	0.68114	0.137546	0.586837	0.157485	0.370343	0.0679383
EML6	0.87073	0.211925	0.586714	0.484482	0.609669	0.104118
NTC_11559	0.914288	0.228295	0.586518	0.344527	0.228295	0.221015
NTC_6901	0.379932	0.0286222	0.586349	-0.498048	0.0287347	-0.767787
NTC_10484	0.335862	0.0180431	0.585639	-0.0349527	0.0180431	-0.0609467
NTC_16786	0.57518	0.0959042	0.585627	-0.93095	0.0959042	-0.947859
NTC_17044	0.859545	0.208653	0.584985	0.106127	0.208653	0.0722275
EXOC4	0.87628	0.215104	0.584786	-0.790322	0.951093	-0.017211
STK32C	0.699035	0.145977	0.584195	0.219482	0.681558	0.0365431
TRIM59	0.830807	0.198338	0.58372	0.166952	0.172009	0.127626
OR9I1	1.37669	0.376838	0.583505	0.237986	0.310908	0.120747
APPL1	0.757735	0.16985	0.583407	0.0407914	0.304355	0.0210736
NTC_3296	0.47007	0.0576602	0.582475	0.24372	0.0576602	0.301999
NTC_14561	0.3819	0.029998	0.581598	-0.520865	0.029998	-0.793229
CHMP3	0.593732	0.104914	0.581362	-0.071748	0.178054	-0.0537714
NTC_13662	0.923715	0.234923	0.581085	0.606315	0.234923	0.381417
UBE2J2	0.499407	0.068733	0.580729	1.21064	0.0026373	3.12206
RANBP9	1.00119	0.263264	0.580301	0.35406	0.903053	0.0156801
FUT5	0.734907	0.162971	0.579025	-0.42566	0.192968	-0.304141
NTC_11009	0.559782	0.0925624	0.578572	0.306966	0.0925624	0.31727
NTC_6394	1.25866	0.347285	0.578122	-0.297608	0.347681	-0.136548
NTC_2214	0.6609	0.133473	0.578028	-0.201595	0.133673	-0.176186
NTC_17419	0.869213	0.216587	0.577476	0.160302	0.216587	0.106499
NTC_3916	0.362833	0.0256216	0.577409	0.53942	0.0256216	0.858429
WDR38	0.851858	0.210034	0.577314	0.263892	0.427256	0.0974584
DUSP2	0.771693	0.178611	0.577297	0.236172	0.269208	0.134597
RASSF10	0.558338	0.0925781	0.577037	0.433695	0.0643795	0.51664
MRPL39	0.624372	0.119339	0.576432	0.0559523	0.829687	0.00453693
DGAT1	0.600732	0.109816	0.576303	-0.28657	0.710936	-0.042461
BEND6	0.520477	0.078166	0.576159	-0.172783	0.160898	-0.137094
LCE1A	0.503125	0.0716767	0.575888	0.593205	0.228166	0.380689
NTC_18049	0.495312	0.0688352	0.575647	-0.303118	0.0688352	-0.35228
RFC5	0.71868	0.158844	0.574246	-0.298221	0.279831	-0.164947
NTC_18744	0.2678	0.00719791	0.57384	-0.102765	0.00719792	-0.220205
NTC_8307	0.869367	0.218894	0.57358	0.461767	0.218894	0.304659
IL1RAPL2	0.482717	0.0648796	0.573416	-0.170802	0.0799353	-0.187415
NTC_15379	0.548035	0.0898983	0.573381	0.234245	0.0898983	0.245078
NTC_15768	0.419915	0.0431931	0.57301	-0.1048	0.0431931	-0.143009
USMG5	1.47659	0.409375	0.572739	0.272685	0.515374	0.0784999
RAP2A	0.42761	0.0458904	0.572261	0.0955923	0.0716767	0.109417
C10orf12	0.33359	0.0192724	0.572128	0.177373	0.128843	0.157851
RBM28	0.571518	0.0998318	0.571935	-0.0960752	0.425247	-0.0356783
TRA2A	0.623982	0.121194	0.571891	-1.19405	0.200153	-0.834212
CNGB3	0.81548	0.198942	0.571875	-0.457009	0.508702	-0.134149
NTC_16286	1.02731	0.277554	0.571856	-0.364243	0.277554	-0.202757
NTC_14020	0.853137	0.213729	0.571718	0.497142	0.213729	0.333153
GOLGA3	0.531147	0.0838805	0.571695	-0.0129477	0.104914	-0.012678
FAF2	0.613212	0.116899	0.571629	0.180717	0.445585	0.0634443
NTC_9307	1.39699	0.390462	0.57056	0.568567	0.390889	0.231945
CXorf40B	0.687227	0.148873	0.568464	0.219962	0.113314	0.208022
ZNF599	0.30585	0.0138488	0.568449	-0.0609127	0.452832	-0.0209578
NTC_14341	0.568255	0.100137	0.567918	0.405095	0.0999773	0.405135
MTMR1	0.425982	0.0466472	0.567057	0.0709097	0.0316787	0.10631
NTC_6786	0.585703	0.107858	0.56646	0.35962	0.107858	0.347805
RPN2	1.73469	0.47177	0.565978	0.555041	0.839128	0.0422785
PHPT1	0.497202	0.0727725	0.565833	0.404495	0.517608	0.115685
SLC35B2	1.63401	0.450755	0.565465	0.431055	0.351278	0.19585
NTC_15636	0.791152	0.192893	0.565425	0.204195	0.192893	0.145935
PMPCA	1.06536	0.294697	0.565307	0.41171	0.216386	0.273693
POPDC3	0.384237	0.0337937	0.565277	-0.42346	0.41331	-0.162492
GCM2	0.816205	0.203203	0.564871	-0.0808602	0.547097	-0.0211802
NTC_2151	0.799565	0.196614	0.564801	0.31365	0.196614	0.221557
NTC_16203	0.783528	0.190266	0.564641	0.229828	0.190266	0.165623
ZNF552	1.27322	0.360277	0.5645	-0.22699	0.578575	-0.053942
IRF5	0.633302	0.128625	0.564066	0.611924	0.409375	0.237353
DHRS13	1.42711	0.402543	0.563978	-0.191465	0.685364	-0.0314153
NTC_10131	0.784955	0.191313	0.563798	0.515057	0.191313	0.369942
KLK15	0.49373	0.0722229	0.563506	0.304181	0.692999	0.048446
C17orf53	1.54272	0.431291	0.563447	0.52731	0.0543752	0.666835
NTC_5447	0.919245	0.243867	0.563357	0.563855	0.243867	0.345557
NTC_7209	0.6867	0.151315	0.563175	-0.0796203	0.151315	-0.065298
FAM110C	1.20709	0.341544	0.563172	-0.416697	0.361185	-0.184293
NTC_17651	0.535992	0.0890241	0.563056	-0.206925	0.0890241	-0.217373
NTC_15586	0.625855	0.126234	0.562532	-0.180628	0.126234	-0.162352
RRP9	0.703995	0.158844	0.562512	-0.638845	0.572682	-0.154656
NTC_15531	0.88749	0.232497	0.562298	0.240332	0.232497	0.15227
NRP2	0.907987	0.240396	0.56211	-0.714344	0.645199	-0.135944
FDFT1	0.573055	0.104545	0.561994	-0.117668	0.345947	-0.0542438
AMOT	0.383705	0.0343776	0.561638	-0.0308502	0.127327	-0.0276134
RLN2	0.804913	0.20076	0.561284	-0.184509	0.123914	-0.167327
NTC_15906	0.610975	0.120963	0.560477	0.284143	0.120963	0.260658
NTC_10261	0.532702	0.0887342	0.560354	0.403577	0.0887343	0.424526
NTC_12078	0.96691	0.263453	0.560128	0.464415	0.263453	0.269034
NTC_13871	0.408775	0.0427165	0.559778	0.47471	0.0427165	0.65007
NTC_14065	0.543063	0.0931629	0.559765	0.174157	0.0931629	0.179514
C3AR1	0.612182	0.121818	0.559712	-0.717143	0.421246	-0.269261
GABARAPL1	0.77011	0.187705	0.559504	-0.16756	0.519846	-0.0476078
NKX2-6	0.698457	0.158334	0.559064	-0.335595	0.848592	-0.0239283
NTC_13559	0.820947	0.208653	0.558716	0.273682	0.208653	0.186261
TUBGCP5	0.87902	0.231518	0.558543	-0.170543	0.489506	-0.0529095
TRIM6	0.724937	0.16985	0.558155	-0.0170302	0.533384	-0.00464858
NTC_5168	0.703272	0.161007	0.557805	1.1706	0.160776	0.929197
LCE2D	0.8028	0.201979	0.557701	0.498332	0.299903	0.260638
NTC_12796	0.447085	0.0568515	0.556736	-0.37275	0.0568515	-0.46417
CTAG1B	0.814985	0.207531	0.556568	-0.446508	0.245977	-0.27197
NTC_12901	0.584237	0.111631	0.556319	-0.66739	0.111631	-0.635499
SNX19	0.3641	0.0296783	0.556185	0.0765253	0.249511	0.0461378
NTC_12107	0.591295	0.114795	0.555863	0.181362	0.114795	0.170495
CCNI2	0.455575	0.0602562	0.555801	-0.454138	0.264002	-0.26267
A2M	0.587592	0.113314	0.555696	0.154129	0.131695	0.135699
NTC_11852	0.82352	0.211462	0.555684	0.487177	0.211462	0.328731
NTC_18980	0.451502	0.0588911	0.555326	0.0969347	0.0587877	0.119299
SNTG2	0.870257	0.230173	0.555177	-0.407253	0.478178	-0.130488
BEST2	0.38012	0.0346728	0.554979	0.57346	0.120987	0.526012
NTC_9681	0.715597	0.167803	0.554732	-0.769598	0.167803	-0.596593
CRTAC1	0.430962	0.0516192	0.55473	0.082418	0.439426	0.0294326
NTC_9378	0.755162	0.18458	0.554149	0.456565	0.184581	0.335034
NTC_16836	0.8468	0.221801	0.553838	-0.0900828	0.221801	-0.0589174
LMBR1L	0.845935	0.221566	0.553661	0.17585	0.0814345	0.191534
NTC_17187	0.700268	0.162163	0.553245	0.426545	0.162163	0.336991
LUM	0.697852	0.161414	0.55274	-0.729282	0.73814	-0.096164
NTC_17904	0.462413	0.0638136	0.552623	0.415062	0.0638136	0.496035
USP21	0.584332	0.113314	0.552613	0.112617	0.927726	0.0036691
NTC_12686	0.503337	0.0798531	0.552518	0.307757	0.0798532	0.337828
WDR49	0.682982	0.155298	0.552419	-0.175417	0.250223	-0.105544
NTC_17869	0.67277	0.151315	0.551751	0.310382	0.151315	0.25455
C21orf33	0.730783	0.175838	0.551659	0.504171	0.927726	0.016426
PPIH	0.578635	0.11136	0.551596	-0.311463	0.455958	-0.106232
NTC_9674	0.509857	0.0828208	0.551595	0.0660397	0.0828208	0.0714458
NTC_3189	0.776948	0.195013	0.551584	0.404437	0.195013	0.287125
RPP25	0.497762	0.078166	0.551014	-0.166503	0.417267	-0.0632022
FBXO22	0.85835	0.228166	0.550845	-0.413193	0.104176	-0.405851
TTC37	0.48613	0.0736032	0.550835	-0.291405	0.650166	-0.0544856
TOPBP1	0.701465	0.164016	0.550731	-0.372395	0.421246	-0.139821
KBTBD6	0.33409	0.0225202	0.550389	-0.16685	0.798846	-0.0162741
MINOS1	1.72128	0.479251	0.549841	0.64118	0.148873	0.530374
FAM127C	0.848243	0.224849	0.549754	0.348165	0.816242	0.0307015
C3orf33	0.7012	0.16454	0.549551	-0.534515	0.86215	-0.0344319
PAK4	0.602897	0.122653	0.549434	0.2248	0.689178	0.0363431
TRMT44	0.76604	0.191789	0.549386	0.13734	0.264741	0.0792695
NTC_15190	0.77382	0.195013	0.549363	0.505355	0.195013	0.35877
NTC_9589	0.456182	0.0627155	0.548617	0.297855	0.0627155	0.358208
SPDL1	0.472395	0.0689964	0.548533	0.28306	0.608459	0.0610754
NR2F2	0.851337	0.226835	0.548508	-0.316432	0.666417	-0.0557723
RNF215	0.447433	0.0595518	0.548152	0.00281725	0.556335	0.000717452
SFT2D3	0.719267	0.173097	0.547874	-0.208291	0.625489	-0.0424456
ROMO1	1.90105	0.515374	0.547271	-0.0476678	0.331985	-0.0228272
KRT13	0.640127	0.13985	0.546886	-0.407825	0.810879	-0.0371299
MARK3	0.673415	0.154296	0.546574	-0.466622	0.951093	-0.0101617
NTC_19012	0.699468	0.165435	0.546544	-0.41423	0.165435	-0.323668
NTC_9159	0.422145	0.0508987	0.545957	0.0773672	0.0508988	0.100059
ACTR3C	0.476845	0.0716767	0.545807	-0.00272025	0.392902	-0.00110365
NTC_4882	0.319875	0.0196851	0.545663	0.590145	0.0196851	1.00671
DTX3	0.831533	0.220914	0.5453	-0.181783	0.325992	-0.0884909
NTC_7837	0.67717	0.156668	0.545135	0.0880422	0.156668	0.0708758
NTC_11983	0.579852	0.114795	0.545106	-0.284075	0.114795	-0.267053
NTC_3968	0.648187	0.144396	0.544766	0.568865	0.144396	0.4781
MDK	0.701037	0.167179	0.544579	-0.0015425	0.527722	-0.000428191
RPL38	0.884872	0.242479	0.544486	-0.440148	0.0216173	-0.732934
HHEX	0.510208	0.0857538	0.544262	0.140108	0.0539434	0.177665
ANKRD61	0.57358	0.112529	0.544175	0.155036	0.856722	0.0104123
TMSB4X	1.0054	0.287591	0.544149	-0.243658	0.390038	-0.0996301
VSTM2L	0.630337	0.137089	0.543979	0.538667	0.601224	0.119026
PLCE1	0.69651	0.165592	0.543948	-0.314428	0.165065	-0.245991
NTC_9212	0.749692	0.188184	0.54384	-0.342603	0.188184	-0.24853
NTC_18180	0.712753	0.172614	0.543776	0.0339047	0.172614	0.0258667
STAG3	0.357745	0.0302008	0.543766	0.304178	0.912638	0.0120763
NTC_8199	0.617192	0.131683	0.543419	0.31497	0.131683	0.277321
SHOX2	0.742422	0.1854	0.543372	-0.050964	0.855366	-0.00345781
NTC_11915	0.538595	0.0980806	0.543128	-1.26031	0.0980806	-1.27092
CRABP1	0.36398	0.0322313	0.542957	0.262015	0.276767	0.146174
NTC_2050	0.86577	0.236143	0.542686	0.3915	0.236143	0.245402
ZNF397	1.06232	0.30844	0.542663	0.537395	0.171467	0.411547
NTC_6850	1.03536	0.299294	0.542429	0.130945	0.299294	0.0686022
PRKCH	0.334762	0.02399	0.542305	0.407338	0.652656	0.0754862
NTC_4948	0.521787	0.0913706	0.542238	-0.462068	0.0913706	-0.480178
TOM1	0.706595	0.170927	0.542092	0.466923	0.789519	0.0479238
ASIC4	0.538327	0.0984162	0.54206	-0.0031985	0.941465	-8.37875e-05
MPC1L	0.61236	0.130373	0.541824	-0.269591	0.699386	-0.0418629
SYPL2	0.677765	0.158844	0.541554	-0.00060425	0.232868	-0.000382423
FAM184B	0.422435	0.0522446	0.541544	-0.467163	0.918121	-0.0173317
NTC_9641	0.64295	0.143971	0.541186	-0.0465952	0.143971	-0.0392203
MIS18A	1.1001	0.3226	0.540517	0.0920322	0.556335	0.0234373
NTC_11753	0.60464	0.127773	0.540283	0.365145	0.127773	0.326279
TYRO3	0.344162	0.0269413	0.540191	0.279682	0.79085	0.0285013
PRKDC	0.287657	0.0132599	0.540065	0.0308585	0.616948	0.00647261
PPCDC	0.545482	0.102348	0.539984	0.0714022	0.562147	0.0178613
NTC_13410	1.03128	0.300014	0.539213	-0.134865	0.300014	-0.0705155
NTC_5491	0.539155	0.0999773	0.539208	0.394127	0.0999773	0.394166
NTC_6464	0.343132	0.0268725	0.538955	-0.248878	0.0268194	-0.391124
NTC_3128	1.11488	0.328982	0.538294	-0.28522	0.328982	-0.137712
NTC_9505	0.616825	0.134074	0.538277	0.363475	0.134074	0.317189
SPDYE2	0.675847	0.159868	0.538135	-0.273395	0.915379	-0.0104981
TSSK2	0.76298	0.197135	0.53808	-0.210115	0.78686	-0.0218736
NTC_782	0.524722	0.0943734	0.53792	0.11737	0.0943734	0.120322
UBE2D1	0.68938	0.166119	0.537427	-0.547745	0.0959777	-0.557511
CENPO	0.581082	0.118929	0.537333	-0.324838	0.911268	-0.0131085
LCLAT1	0.424887	0.0543752	0.537312	-0.197988	0.536796	-0.0534945
TJP1	0.765833	0.198942	0.537059	0.101392	0.527722	0.028146
HIST1H2AI	0.48154	0.076716	0.536972	0.912887	0.39386	0.369407
NTC_11350	0.525937	0.0952895	0.536959	0.10983	0.0952895	0.112131
BCLAF1	0.772865	0.201979	0.536905	-0.319173	0.686634	-0.0521128
OR6C4	0.35518	0.0308651	0.536511	-0.362642	0.845886	-0.0263598
SPDYE2B	0.971512	0.2806	0.536189	-1.33244	0.192968	-0.952047
PHLDA3	0.863909	0.239705	0.535903	-0.191185	0.126896	-0.171407
ZNF14	0.92448	0.263264	0.535836	-0.421093	0.137546	-0.362793
TYW3	0.728085	0.183685	0.535817	0.0763965	0.281371	0.0420731
NTC_13991	0.705557	0.174077	0.5357	0.250845	0.174077	0.190456
SEMA4A	0.901167	0.254519	0.535546	0.0569363	0.447649	0.0198743
NTC_4054	0.745305	0.191313	0.535319	-0.10812	0.191313	-0.0776579
UROD	0.429575	0.0568021	0.535094	0.33484	0.123493	0.304155
LOC339862	0.558282	0.1102	0.534732	0.0659145	0.181417	0.0488639
LRRC61	1.04157	0.306801	0.534475	-0.0770902	0.450755	-0.0266778
GBP1	0.814914	0.220914	0.534402	-0.271738	0.870305	-0.0163935
NTC_9031	0.639535	0.146102	0.534231	0.365502	0.146102	0.30532
C10orf10	0.677933	0.163493	0.533195	-0.520038	0.372191	-0.223218
CA13	0.379905	0.0395327	0.533023	-0.529265	0.589254	-0.121571
NTC_18790	0.93056	0.267431	0.533014	0.18537	0.269435	0.105577
NTC_7490	0.937582	0.270105	0.532985	0.144452	0.270105	0.0821164
USP3	0.707202	0.17639	0.532895	0.231362	0.379643	0.0973167
SDHB	0.798476	0.215104	0.532864	-0.0548475	0.690451	-0.00882317
BEST4	0.501748	0.0867031	0.532839	0.0965172	0.0966694	0.0979371
RFPL4A	0.689155	0.168777	0.5325	-0.329763	0.551706	-0.0851753
NTC_1649	0.801445	0.216587	0.532453	0.140017	0.216587	0.0930228
TM2D1	0.776687	0.206288	0.53244	-0.345898	0.328552	-0.167206
USP17L24	0.370732	0.0366449	0.532367	-0.0511692	0.433317	-0.0185844
NTC_9547	0.69877	0.173101	0.532254	0.448407	0.173101	0.341552
OR11H6	0.85965	0.240396	0.532186	-0.44235	0.912638	-0.0175619
NTC_1125	0.388785	0.0428748	0.531779	-0.375918	0.0428749	-0.514179
ZNF720	0.487942	0.0814345	0.531463	-0.221139	0.915379	-0.00849148
TAS2R20	0.413392	0.051827	0.531393	-0.134103	0.756463	-0.0162549
NTC_6444	0.608903	0.134074	0.531363	0.11957	0.133873	0.104421
FTO	1.29289	0.38861	0.530713	0.141742	0.955221	0.00282011
NTC_117	0.436227	0.0607784	0.530562	0.262415	0.0607784	0.319162
NTC_11553	0.77284	0.205871	0.530481	0.261597	0.205871	0.179561
ARPC5L	0.86509	0.243874	0.530157	-1.62838	0.565648	-0.402949
LTA4H	0.36336	0.0348213	0.529835	-0.186998	0.999311	-5.59961e-05
PIKFYVE	0.63614	0.146937	0.529821	-0.162278	0.732932	-0.0218972
PSMB5	0.747077	0.195938	0.528842	0.363735	0.0388748	0.512987
NTC_5644	0.484295	0.0809221	0.528818	0.266237	0.0809221	0.290713
TSPAN17	0.542317	0.10603	0.528527	0.373507	0.259595	0.218764
EIF4G2	1.07818	0.323446	0.528521	-0.263443	0.487879	-0.0821119
NOTO	0.745097	0.195341	0.528428	-0.552639	0.4814	-0.17546
NTC_11003	0.717247	0.18356	0.528053	-1.31376	0.183306	-0.968005
TSPY3	0.26348	0.00991879	0.527893	-0.36159	0.203203	-0.250246
MAP10	0.448808	0.066655	0.527873	0.188735	0.26846	0.10779
COL4A2	0.632597	0.146456	0.527771	-1.4195	0.212558	-0.954646
SLC10A7	0.659225	0.158334	0.527661	-0.494845	0.096843	-0.501739
CACNB4	0.504327	0.0899287	0.527578	0.177177	0.973124	0.00209636
OR1C1	0.912912	0.264741	0.526913	-0.639798	0.467524	-0.211259
OOSP2	0.53059	0.101624	0.526878	0.0203325	0.479251	0.00649496
NTC_9485	0.415077	0.0539025	0.526481	0.411812	0.0539025	0.522339
FBXO18	0.576435	0.122235	0.526173	0.0487073	0.493314	0.0149471
SCD5	0.596407	0.131253	0.525966	-0.16457	0.621823	-0.0339563
TOMM5	0.780091	0.211925	0.52564	0.47673	0.0820405	0.517715
PROSER1	0.524324	0.0994764	0.525519	-0.18079	0.907159	-0.0076504
ENKUR	1.43762	0.431291	0.525061	-0.260903	0.466466	-0.0864058
ERCC4	0.728702	0.190615	0.524551	-0.447512	0.951093	-0.00974554
LRRC69	0.360048	0.0349702	0.524338	0.190332	0.234225	0.119979
NTC_18215	0.79591	0.219473	0.524201	0.631752	0.219473	0.416084
MED11	0.910119	0.265482	0.524196	-1.43194	0.6614	-0.257085
RNASE1	0.644707	0.153797	0.524181	-0.0677002	0.533384	-0.0184795
MS4A6A	0.668543	0.16454	0.523956	0.371263	0.730332	0.0506698
ZNF800	0.64219	0.152802	0.523943	-0.0968931	0.588063	-0.0223413
NTC_3238	0.544652	0.109218	0.523794	0.0859373	0.109218	0.0826462
SPR	0.60072	0.134371	0.523644	1.04584	0.00474304	2.43048
LRRC8D	0.29382	0.0165193	0.52359	0.100855	0.17973	0.0751751
DPYS	1.00348	0.301112	0.523088	-0.133906	0.194746	-0.0951441
NTC_6430	0.907835	0.265437	0.522948	0.238305	0.265437	0.137273
PLS1	1.14416	0.349495	0.522376	0.25381	0.94284	0.00648791
DLG1	0.235265	0.00606012	0.521705	-0.222353	0.345947	-0.102503
NTC_1066	0.601197	0.135686	0.521518	0.505387	0.135686	0.438406
NTNG2	1.45978	0.439426	0.521306	0.209883	0.437384	0.0753767
NTC_3262	0.666567	0.165435	0.520837	0.551702	0.165435	0.431084
PPIP5K2	0.81827	0.231518	0.519941	-0.245885	0.662653	-0.0439431
NTC_1897	0.722457	0.190789	0.519769	0.0877493	0.191051	0.0630786
ADAMTS10	0.842127	0.241783	0.519234	0.558487	0.0899287	0.584234
POLR2L	1.11206	0.341544	0.518833	-0.0668236	0.662026	-0.0119698
NTC_5471	0.563595	0.120224	0.518512	-1.44621	0.120224	-1.33053
SMC5	0.535637	0.10791	0.517929	0.016767	0.935967	0.000481874
SPATS1	0.869441	0.253799	0.517761	-0.296682	0.89075	-0.0149065
FCRLB	0.629095	0.150337	0.517703	-0.13177	0.284469	-0.0719417
NTC_5136	0.34989	0.0331751	0.517553	-0.121053	0.0331751	-0.17906
FANCC	0.879308	0.258138	0.517164	-0.560152	0.920864	-0.0200559
NTC_17288	0.668825	0.168757	0.516827	0.585022	0.168757	0.452069
NTC_3285	0.86553	0.253047	0.516547	-0.0966352	0.253047	-0.0576718
SMN2	0.860239	0.250935	0.516521	0.37294	0.797512	0.0366462
NTC_5665	0.6415	0.156668	0.51642	0.0137872	0.156668	0.011099
NTC_11678	0.255037	0.00946261	0.516193	-0.239815	0.00946261	-0.485383
SSX4B	0.777965	0.217028	0.516167	-0.252311	0.548247	-0.0658592
RCOR1	0.801065	0.2275	0.5151	0.110662	0.53452	0.0301041
CPLX1	0.58783	0.133028	0.514972	-0.670633	0.655149	-0.123168
CTRC	0.581892	0.130373	0.514866	-0.0962452	0.490049	-0.029813
NTC_3871	0.675403	0.173101	0.514455	0.111202	0.173101	0.0847029
NTC_11721	0.325692	0.0263451	0.514366	0.298832	0.0263451	0.471946
NTC_10442	1.34213	0.414327	0.513577	0.280242	0.414768	0.107107
NTC_12475	0.692503	0.181533	0.513175	-0.0988477	0.181533	-0.0732506
SLC44A1	0.6673	0.170388	0.512861	0.223073	0.508702	0.0654799
ADNP	0.63367	0.155298	0.512534	0.123694	0.160898	0.0981452
GRPEL2	0.649147	0.162451	0.512358	0.211744	0.960728	0.00368428
NBPF9	0.582782	0.132138	0.512249	0.0281423	0.744668	0.00360326
ATP10D	0.695697	0.183685	0.511982	-0.14901	0.234225	-0.0939312
MEMO1	0.71641	0.192968	0.511886	0.16135	0.287591	0.0873266
NDST1	1.00643	0.310084	0.511789	-0.15352	0.0929137	-0.158421
NACC2	0.590967	0.136179	0.511713	0.0628423	0.841154	0.00472099
NTC_16405	1.05076	0.32593	0.511589	0.49906	0.32593	0.24298
NTC_18401	0.805743	0.231894	0.511414	0.268512	0.231894	0.170428
FBXO27	0.711147	0.191201	0.510966	0.0627372	0.873026	0.00369978
NTC_10612	0.813662	0.235533	0.510939	0.153322	0.235533	0.0962786
PTMA	0.72032	0.195341	0.510855	0.523105	0.172009	0.399886
NTC_6498	0.42475	0.0627155	0.510815	-0.256833	0.0627155	-0.308873
NTC_8524	0.638465	0.158484	0.510782	-0.282065	0.158484	-0.225657
BTBD17	0.993753	0.306801	0.509937	-0.370295	0.526593	-0.103137
NTC_10153	0.86693	0.258214	0.509773	0.276387	0.258214	0.162521
UPF3A	0.823188	0.240396	0.509613	0.413522	0.915379	0.0158788
NTC_5764	0.580228	0.132476	0.50936	-0.214008	0.132476	-0.187869
NTC_11824	0.550318	0.118757	0.509231	0.338917	0.117847	0.314746
NTC_11101	0.501382	0.096522	0.509091	0.0849373	0.096522	0.086243
FOXD4L6	0.412987	0.0586232	0.508772	0.281832	0.423244	0.105239
NTC_5983	0.535253	0.112678	0.507505	0.225527	0.112678	0.213836
FAM13B	0.66365	0.172552	0.506418	-0.449143	0.176943	-0.33783
NTC_17835	0.953143	0.294288	0.506335	0.445702	0.294288	0.236769
NTC_4785	0.676132	0.178523	0.505954	0.228562	0.178523	0.171035
NTC_18813	0.478842	0.0878692	0.505736	0.161977	0.0878692	0.171074
NTC_1987	1.02448	0.321387	0.50504	0.36218	0.321387	0.178544
NTC_5980	0.39999	0.0546761	0.504868	0.414962	0.0546761	0.523766
C14orf79	0.67233	0.177498	0.50479	-0.222319	0.513145	-0.0644191
RBBP8NL	0.60804	0.147903	0.504688	-0.0552702	0.126896	-0.0495526
EIF4A3	1.29361	0.407416	0.504458	-0.0849527	0.2806	-0.0468864
NTC_14110	0.422588	0.0640351	0.504393	-0.00226275	0.0640351	-0.00270078
INSL3	0.52406	0.10905	0.504341	-0.00174075	0.996554	-2.60992e-06
NTC_16212	0.54103	0.116943	0.504254	-0.588188	0.116943	-0.548206
PRSS12	0.725612	0.201979	0.504079	-0.538983	0.523214	-0.151627
HDAC9	0.909087	0.279063	0.503906	-0.234408	0.377772	-0.0991007
NTC_6527	0.598497	0.143971	0.503769	0.0244623	0.143971	0.0205905
NTC_2895	0.76287	0.219473	0.502441	-0.0344677	0.219473	-0.0227011
NTC_16645	0.754455	0.216014	0.502104	0.00368975	0.216014	0.0024556
NTC_10692	0.618798	0.15442	0.502028	0.380205	0.153974	0.308937
USP11	0.839324	0.252364	0.501893	0.0216935	0.205668	0.0148998
TCF19	0.707605	0.195341	0.501838	-0.748825	0.288374	-0.404398
OSR1	0.4218	0.0646291	0.501761	-0.124493	0.648923	-0.0233806
MFSD12	0.681468	0.183685	0.50151	0.0916147	0.734233	0.0122916
BCAS1	1.11665	0.355759	0.5012	-0.0436762	0.673971	-0.0074843
LCE1E	0.40559	0.0581635	0.501045	-0.342518	0.831034	-0.027532
NTC_10059	0.583655	0.138543	0.501019	0.12244	0.138543	0.105104
NTC_5005	0.20046	0.00317648	0.50076	0.639407	0.00317648	1.59727
TEX40	0.735986	0.208779	0.500701	-0.322091	0.602428	-0.0708907
NFYC	0.83181	0.250223	0.500478	-0.11662	0.812219	-0.0105339
NTC_11758	1.11343	0.355266	0.500426	0.564825	0.355668	0.253581
NTC_18783	1.20699	0.384946	0.500418	-0.17618	0.384524	-0.0731283
NTC_10360	0.585827	0.139989	0.500242	-0.334338	0.139781	-0.285709
AAGAB	0.357075	0.0398652	0.499693	-0.0851492	0.467524	-0.0281159
NTC_8378	0.968437	0.305084	0.499308	0.317795	0.305084	0.163849
ALDH4A1	0.368902	0.0444077	0.498956	0.0215977	0.543652	0.00571647
CCDC51	0.424675	0.0669119	0.498779	0.138285	0.914009	0.00539997
PAIP2B	0.553227	0.125612	0.498442	0.141215	0.422244	0.0528759
EPAS1	0.5513	0.124761	0.498332	0.811844	0.11136	0.773907
ADCY9	0.563825	0.130812	0.498055	-0.0172852	0.410356	-0.00668661
NTC_9749	0.986475	0.312795	0.497913	0.569875	0.312425	0.287932
FZD4	0.526435	0.113314	0.497858	-0.0365777	0.0340846	-0.0536757
NTC_8726	0.47352	0.0893147	0.496759	0.19057	0.0893148	0.199922
NTC_7735	1.23524	0.396456	0.496325	0.571592	0.396456	0.229668
NTC_296	0.500235	0.101903	0.496139	0.11338	0.102552	0.112139
NTC_10387	0.544303	0.122638	0.496063	0.51316	0.122451	0.468021
CLPP	0.631212	0.163754	0.496012	-0.155653	0.02942	-0.23836
COL18A1	0.533978	0.118114	0.49537	0.439337	0.766996	0.0506148
R3HCC1	0.392905	0.0550284	0.49483	-0.814865	0.260326	-0.476274
NTC_15566	0.38062	0.0501701	0.494637	-0.677775	0.0501701	-0.880806
NTC_14976	0.639555	0.168757	0.494209	-0.4854	0.168757	-0.375087
NTC_9558	0.487783	0.097143	0.493923	0.329455	0.0971431	0.333602
SLCO2A1	0.912452	0.287591	0.493843	-0.233062	0.89075	-0.01171
NTC_262	0.323417	0.0297648	0.493631	0.25501	0.0297649	0.38922
MYBPC2	0.308415	0.0250902	0.493617	-0.27716	0.648923	-0.0520526
UNC80	0.66629	0.181982	0.493035	-0.628448	0.723847	-0.0882047
NTC_4115	0.816945	0.24922	0.492959	0.50807	0.24922	0.306578
NTC_8074	0.561382	0.132476	0.492816	0.405237	0.131486	0.357063
KRTAP13-3	0.671922	0.184827	0.492677	-0.363887	0.829687	-0.0295061
KIAA1804	0.628487	0.16454	0.492564	-0.757399	0.336308	-0.358449
DSCC1	0.833949	0.257411	0.491507	0.0843872	0.451793	0.0291187
UFC1	1.71757	0.517608	0.491222	0.0222873	0.657647	0.00405644
NTC_231	0.495107	0.101903	0.491054	0.274447	0.101903	0.2722
NTC_18862	0.64848	0.175058	0.490782	0.321022	0.175058	0.242955
ITFG2	0.795387	0.241783	0.490415	-0.144198	0.582124	-0.0338842
CAV1	0.812518	0.249511	0.489875	-0.0194615	0.716091	-0.00282254
MCF2L	0.40491	0.0616858	0.489866	-0.0229277	0.920864	-0.000820912
DLG3	0.606687	0.155801	0.489857	-0.147783	0.160382	-0.117464
EEF2K	0.410052	0.0638826	0.489856	-0.24739	0.81289	-0.0222573
CDK5RAP2	0.456432	0.0845012	0.489815	-0.063733	0.4633	-0.0212956
NTC_2002	0.96541	0.310948	0.489765	0.616717	0.310948	0.312869
SLCO4C1	0.322182	0.0302008	0.489711	0.0233972	0.311734	0.0118441
CDKAL1	0.565397	0.136179	0.489573	-0.110809	0.563896	-0.0275694
NTC_6371	0.50614	0.107858	0.489511	0.153697	0.107858	0.148648
NTC_966	0.54435	0.126234	0.489274	0.355022	0.126234	0.319102
BCL2L10	0.368	0.0468381	0.48922	-0.583836	0.4633	-0.195082
TSSK4	0.536805	0.122653	0.489202	-0.69754	0.10905	-0.671294
NSMF	0.637333	0.170927	0.488956	0.0190577	0.244574	0.0116555
NTC_10414	0.517047	0.11338	0.488849	0.24579	0.11338	0.232385
SYT17	0.50235	0.106404	0.488808	0.215477	0.751213	0.0267702
GTPBP4	0.27969	0.0178911	0.48872	0.0718598	0.485714	0.0225366
SPSB4	0.379482	0.0516192	0.488466	-0.0732002	0.123914	-0.0663838
NTC_13775	0.221045	0.0061717	0.48842	0.411647	0.0061717	0.909574
H2AFB3	1.55206	0.484633	0.488256	-0.560654	0.506489	-0.165634
MMP27	0.78665	0.239705	0.487978	-0.557188	0.445585	-0.195612
ZNF574	0.616352	0.161932	0.48733	-0.222275	0.524339	-0.0623233
ANKRD17	0.655481	0.180853	0.486808	0.473079	0.681558	0.0787661
CBLN4	1.12182	0.3685	0.486379	0.099728	0.78686	0.010382
FUT6	0.670145	0.188284	0.48598	-0.235994	0.582124	-0.0554549
PRDM12	0.499433	0.106404	0.485969	0.181802	0.377772	0.0768606
TIMELESS	0.576137	0.143596	0.485602	0.303217	0.0705945	0.349072
NTC_12296	0.396245	0.0595147	0.485549	0.14377	0.0595147	0.176172
ZNHIT6	1.60664	0.498781	0.485351	-0.157665	0.63408	-0.031195
NTC_16057	0.75845	0.22949	0.484828	0.0159822	0.22949	0.0102164
NTC_1102	1.07364	0.354061	0.484126	0.457065	0.354062	0.2061
NTC_3660	1.09734	0.36214	0.484063	0.589085	0.36214	0.259859
H3F3A	0.705375	0.205978	0.484014	-1.31182	0.768315	-0.150152
NTC_1476	0.656332	0.183052	0.483996	0.517085	0.183052	0.381312
GPR158	0.952975	0.310908	0.483509	-0.433298	0.531115	-0.119075
AIP	0.72025	0.213193	0.483452	-0.0190502	0.879836	-0.00105916
NTC_12161	0.502545	0.109218	0.4833	0.117515	0.109218	0.113014
PEBP1	1.27588	0.418259	0.482991	0.373302	0.603632	0.0818383
TULP2	0.753202	0.2285	0.482889	-0.290852	0.949717	-0.0065168
LARP7	0.838142	0.265482	0.48274	0.150335	0.409375	0.0583117
NTC_12549	0.591302	0.15264	0.482699	0.339142	0.15264	0.276853
GFAP	0.439077	0.0796382	0.482493	-1.52779	0.283693	-0.835932
ZNF691	0.6255	0.169313	0.482454	0.391329	0.265482	0.225391
GFER	0.487002	0.102348	0.482094	-0.161326	0.79085	-0.0164401
ZNF239	0.86027	0.275244	0.481994	-0.238963	0.904422	-0.0104257
CYP4Z1	1.21001	0.399636	0.48199	0.388862	0.875749	0.0224063
ZNF512B	0.704982	0.207531	0.481445	-0.445441	0.436365	-0.160425
NTC_2110	1.18452	0.392597	0.480977	0.703705	0.392169	0.286075
RNF207	0.681062	0.197135	0.480309	0.221122	0.22222	0.144441
TFE3	0.4243	0.0738819	0.480079	-0.19279	0.585684	-0.0447922
NTC_11002	0.759315	0.233708	0.479375	0.288048	0.233708	0.181852
NTC_13396	0.629053	0.173101	0.47915	0.371771	0.173101	0.283178
NTC_6294	0.788505	0.247006	0.478854	1.08126	0.246691	0.657241
TMX3	0.499613	0.1102	0.478537	0.114505	0.642721	0.0219823
NTC_8021	0.39199	0.0603547	0.477949	0.554765	0.0603547	0.676418
UBE2W	0.671291	0.194152	0.477865	0.157295	0.539076	0.04221
NTC_3179	1.00328	0.333981	0.477843	1.06717	0.333595	0.508807
SSFA2	0.898011	0.293902	0.47756	-0.239604	0.477107	-0.0770052
MRGBP	1.40316	0.457003	0.477188	-0.033884	0.929099	-0.00108219
NTC_4101	1.21168	0.403809	0.477187	0.399447	0.404244	0.157125
C2orf27A	0.622192	0.171197	0.476913	-0.847623	0.15681	-0.682018
NTC_11971	0.496182	0.109561	0.476507	0.00629475	0.109561	0.00604514
ARL13A	0.42521	0.0758566	0.476238	-0.182974	0.452832	-0.0629544
ZNF284	0.275612	0.0187439	0.476022	-0.50494	0.949717	-0.0113136
CST11	0.898936	0.295494	0.475943	-0.917025	0.660148	-0.165394
NTC_13506	0.391517	0.0609911	0.475589	-0.115375	0.0609912	-0.14015
NPRL3	0.477448	0.100904	0.475581	-0.00849087	0.0870214	-0.0090035
NTC_10340	0.628202	0.175058	0.475435	-0.435645	0.175058	-0.329704
NTC_2112	0.429747	0.0785331	0.474848	-0.0136377	0.0785331	-0.015069
NTC_4550	0.891902	0.293578	0.474739	-0.189495	0.293578	-0.100864
NTC_15910	0.713217	0.216014	0.47466	0.0261697	0.216014	0.0174165
NLRP1	0.496302	0.110586	0.474614	-0.244313	0.608459	-0.052715
LPCAT3	0.505032	0.114897	0.474575	-0.011465	0.38152	-0.00479792
NTC_15319	0.57998	0.152418	0.473822	0.169465	0.15264	0.138339
IFNB1	0.426875	0.0778742	0.473236	0.2182	0.492224	0.0671701
NTC_5937	0.679098	0.201476	0.4725	-0.409978	0.201476	-0.285253
SLC6A1	0.584575	0.155549	0.472413	-0.0707352	0.0302009	-0.107516
UBA1	0.995747	0.33544	0.472367	0.330085	0.565648	0.0816807
FOSL2	0.598424	0.162451	0.472323	0.0135997	0.517608	0.00388952
NUCKS1	0.635898	0.180853	0.472264	0.173867	0.502077	0.0520263
OR2T2	0.42566	0.0778742	0.471889	-0.22554	0.213193	-0.151389
NTC_6568	0.827737	0.269435	0.471435	0.340282	0.269435	0.193807
NTC_3869	0.50763	0.118029	0.471087	0.32188	0.118029	0.298708
NTC_14854	0.513902	0.121334	0.470744	-0.021968	0.120778	-0.0201669
FAM214A	0.487378	0.108289	0.470522	0.153564	0.493314	0.0471252
NTC_12295	0.372652	0.054871	0.469787	0.128292	0.054871	0.161733
KDM3A	0.382912	0.0593185	0.469761	0.383887	0.924981	0.0130012
CEBPD	1.0116	0.343301	0.469712	0.0684017	0.197736	0.0481489
FAM92B	0.662033	0.195938	0.46864	-0.479353	0.977257	-0.00478926
RABGGTB	0.439267	0.0857538	0.468587	-0.47616	0.305169	-0.245441
NTC_5092	0.54649	0.138955	0.468411	0.0488447	0.138955	0.0418661
NTC_1463	0.385958	0.0612045	0.46825	-0.0508377	0.0612045	-0.0616772
ANKZF1	0.882397	0.294697	0.468221	-0.253949	0.133922	-0.221735
NTC_3951	0.611645	0.171644	0.468136	-0.336338	0.171644	-0.257424
ZNF215	0.388257	0.062411	0.467749	-0.385155	0.0565779	-0.480425
UCKL1	0.49127	0.111749	0.46757	-0.375541	0.433317	-0.136395
NTC_7474	0.607892	0.170196	0.467501	0.14184	0.170196	0.109082
NTC_17766	0.522395	0.127387	0.467478	-0.46097	0.127387	-0.412511
RPS27	0.887118	0.297893	0.46657	0.102492	0.30762	0.0524745
NTC_18884	0.359815	0.0505333	0.466472	0.386797	0.0505333	0.501452
NTC_10792	0.670362	0.201476	0.466422	0.43282	0.201476	0.301146
NTC_11873	0.48542	0.109561	0.466171	-0.129465	0.109561	-0.124331
NTC_10661	0.42074	0.07801	0.466117	0.240715	0.0780101	0.266676
NTC_12937	0.882647	0.296427	0.466111	-0.426665	0.296427	-0.225315
WRB	0.440207	0.0873406	0.466085	0.158661	0.680292	0.0265448
CCDC102B	1.04086	0.35666	0.466039	-1.10011	0.355759	-0.493775
KRT28	0.820773	0.270708	0.465787	-0.172548	0.708363	-0.025838
NGEF	0.5931	0.164016	0.465652	-0.311723	0.993797	-0.000842421
NTC_17393	0.949265	0.323275	0.465546	0.604215	0.322897	0.296631
NTC_4770	0.495787	0.115151	0.465412	0.260902	0.115151	0.244918
FAM69A	0.539297	0.137089	0.465412	0.13599	0.91675	0.00513349
NTC_15954	0.507157	0.120963	0.46524	0.2558	0.120963	0.234657
PIGS	0.634285	0.184827	0.46508	-0.0709127	0.526593	-0.019751
SKIV2L	0.324207	0.0368005	0.464961	0.512682	0.301921	0.26665
NTC_12445	1.07431	0.369509	0.464506	0.573487	0.369509	0.247961
C7orf34	0.461743	0.0987686	0.464227	-0.341598	0.528852	-0.0945086
NTC_14503	1.0579	0.364178	0.464085	1.02897	0.36377	0.451895
MC4R	0.479065	0.107532	0.463957	0.0347073	0.618774	0.00723534
DCAF11	0.559772	0.148387	0.46383	-0.200373	0.0520355	-0.257219
SHISA2	0.954762	0.326844	0.46369	-0.44838	0.973124	-0.00530522
EEF1A1	0.823956	0.273726	0.463626	1.20658	0.397705	0.483161
SLITRK1	0.552805	0.145021	0.463566	-0.272825	0.789519	-0.0280021
PDE4C	0.543135	0.140314	0.46324	-0.208665	0.453873	-0.0715859
NTC_6543	0.72334	0.228892	0.463205	0.24875	0.228892	0.159292
COL26A1	0.742276	0.238326	0.46231	0.075625	0.100546	0.0754463
NTC_18111	0.563653	0.151315	0.462262	-0.0688552	0.151315	-0.0564695
NTC_9123	1.12333	0.387911	0.461992	0.537405	0.387911	0.221018
ENPP7	0.56521	0.152307	0.461935	-0.015044	0.613304	-0.00319421
NTC_14762	0.641675	0.190789	0.461651	0.332032	0.190789	0.238879
ACO1	0.706402	0.22222	0.461434	-0.13648	0.500977	-0.040969
PTX4	0.32739	0.0390384	0.461131	0.083103	0.176943	0.0625072
NTC_14787	0.549965	0.145247	0.460812	0.472612	0.145247	0.395998
TAX1BP3	0.42238	0.0811328	0.460734	-0.29494	0.686634	-0.0481562
FGFR2	0.614698	0.178054	0.460684	0.388968	0.929099	0.0124229
KIAA1143	0.760514	0.248094	0.460404	-0.686257	0.894848	-0.0331123
UPF3B	0.432875	0.0863857	0.460388	0.220647	0.75515	0.0269117
KIAA1841	0.749457	0.243175	0.460227	-0.083599	0.73814	-0.0110235
NTC_5971	0.762255	0.24922	0.459958	0.587697	0.24922	0.354627
EDARADD	1.34422	0.454915	0.459817	-0.890115	0.248094	-0.538862
NTC_7875	0.58566	0.164027	0.459793	-0.0679952	0.164027	-0.053382
NTC_10576	0.466165	0.103203	0.459781	0.0993123	0.103203	0.0979523
OCSTAMP	0.38641	0.0646291	0.459662	0.0837472	0.0607297	0.101887
ULBP3	0.730612	0.234905	0.459635	0.187766	0.989661	0.000847467
NTC_9117	0.879035	0.300014	0.459611	0.33005	0.300014	0.17257
NTC_10362	0.726492	0.233102	0.459473	0.276577	0.233102	0.174922
MTX3	0.29832	0.0289091	0.459104	0.180063	0.133028	0.157745
NTC_800	0.680248	0.211462	0.459009	-0.537548	0.211462	-0.362719
CDAN1	0.723807	0.232192	0.459004	-0.19483	0.454915	-0.0666455
NTC_3021	0.968598	0.335916	0.458891	-0.185078	0.335916	-0.087684
NKX6-1	0.884277	0.302731	0.45889	0.0133957	0.655149	0.00246026
VCAN	0.903595	0.310908	0.458455	0.0727898	0.590446	0.0166557
IMMT	0.802508	0.26846	0.458328	-0.228055	0.088951	-0.239651
LRFN5	1.1056	0.385291	0.45795	-0.596476	0.719965	-0.0851103
IQCF6	0.37794	0.0614456	0.457878	0.368516	0.401572	0.146019
NTC_926	0.55229	0.148257	0.45784	-0.324255	0.148257	-0.268802
NTC_11485	0.76263	0.251128	0.457658	0.309875	0.251128	0.185957
NTC_566	1.01697	0.354864	0.457573	0.45612	0.354864	0.205226
FBXL19	0.625124	0.1854	0.457523	-0.0760165	0.470706	-0.0248764
NTC_18504	0.39308	0.0686001	0.457417	0.0171472	0.0686001	0.0199538
NTC_11881	0.539205	0.141865	0.457314	0.345935	0.141865	0.293396
NTC_801	0.819588	0.276871	0.457102	0.00785475	0.276871	0.00438077
LOC100130370	0.805052	0.270708	0.456866	-0.540506	0.94284	-0.0138165
NTC_6050	0.747175	0.244806	0.456657	0.0615347	0.243555	0.0377456
MEFV	1.25023	0.431291	0.45662	-0.454679	0.668932	-0.0793954
NTC_14968	0.639025	0.193421	0.455942	0.0817047	0.193421	0.058296
NTC_5465	0.648417	0.198225	0.455734	0.259505	0.198225	0.182391
SKIL	0.795725	0.267714	0.455417	-0.191308	0.548247	-0.0499358
NTC_335	1.08418	0.380316	0.455199	0.544972	0.380316	0.228809
SCP2	0.743202	0.244574	0.454536	0.00869875	0.128625	0.00774774
PRCC	0.592463	0.170927	0.454531	0.197492	0.901685	0.00887633
WNK4	0.312993	0.0354203	0.454073	-0.947835	0.283693	-0.51861
NTC_16227	0.83069	0.284099	0.453998	1.04685	0.283752	0.57269
REXO4	0.771197	0.258138	0.453579	-0.0162652	0.36942	-0.00703438
KLHL9	0.731648	0.240396	0.452943	-0.260155	0.971746	-0.00323822
IL3RA	0.936347	0.328552	0.452627	-1.11389	0.629165	-0.224154
NPBWR1	0.340737	0.0472217	0.45177	-0.348757	0.480325	-0.111067
GPI	0.542612	0.147419	0.451153	1.19236	0.0472217	1.5809
GPR101	0.5716	0.162451	0.451151	0.0417015	0.757777	0.0050233
NTC_7198	0.493223	0.121705	0.451146	-0.113793	0.121705	-0.104085
NTC_6406	0.435272	0.0919649	0.451107	0.0414173	0.091965	0.0429239
NTC_11937	0.632153	0.193421	0.451039	-0.371673	0.193421	-0.265187
NTC_13316	0.804167	0.275509	0.450225	0.0472448	0.275509	0.0264507
MCMBP	1.36628	0.468583	0.449797	0.188552	0.484634	0.059316
NTC_9967	0.492452	0.122078	0.449788	-0.81561	0.122078	-0.744949
NTC_9204	0.44479	0.0974547	0.44977	0.0887447	0.0974548	0.0897384
USP17L22	1.11076	0.39386	0.449477	0.35434	0.3685	0.153629
MGC50722	0.82354	0.285247	0.448647	0.810867	0.419253	0.306121
NTC_17916	0.69166	0.224736	0.448422	0.211112	0.224736	0.13687
ST8SIA2	0.719842	0.238326	0.448338	-0.149808	0.303542	-0.0775676
NTC_3210	0.937475	0.332823	0.447913	0.523935	0.332823	0.250329
PEX11A	0.79343	0.27297	0.447404	-0.774713	0.390991	-0.315954
NTC_14152	0.38443	0.0686001	0.447352	-0.106015	0.0686001	-0.123367
C12orf40	0.81918	0.284469	0.447243	-0.304843	0.964859	-0.00473612
NTC_13168	0.463612	0.108537	0.447119	0.17672	0.108537	0.170433
NTC_15346	0.431352	0.0919649	0.447044	0.510582	0.091965	0.529156
HSPB1	0.911623	0.323446	0.446876	-0.197035	0.896215	-0.00937647
ITPRIPL2	0.975922	0.348606	0.446646	0.0473698	0.58331	0.0110893
OR4K17	0.693161	0.226835	0.446597	0.136887	0.348606	0.0626486
NTC_20	0.368492	0.0614185	0.446503	-0.320983	0.0614185	-0.388935
C4orf51	0.509622	0.133028	0.446458	-0.0821677	0.858078	-0.00546194
MEP1B	0.38276	0.0682085	0.44636	0.721062	0.123493	0.654983
STARD13	0.411997	0.0826502	0.446093	0.0702022	0.955221	0.00139675
SPTSSB	0.99058	0.35486	0.445704	-0.431727	0.879836	-0.0240032
NTC_14662	0.789405	0.272798	0.44535	-0.0709552	0.272798	-0.0400301
NTC_12095	0.954067	0.342159	0.444378	-0.35336	0.342159	-0.164585
NTC_2344	0.487165	0.122451	0.444313	-0.226208	0.122451	-0.20631
NTC_6446	0.628915	0.196614	0.444256	-0.197888	0.196614	-0.139785
INAFM1	0.471205	0.114103	0.444206	-0.161823	0.642721	-0.0310663
NTC_479	0.553687	0.158028	0.443651	0.48866	0.158028	0.391546
NTC_444	0.546762	0.15442	0.443586	0.490402	0.15442	0.397861
FECH	0.378632	0.0674281	0.443439	0.00116975	0.973124	1.38404e-05
ISG20L2	0.717353	0.241089	0.443197	0.180895	0.556335	0.0460674
REG1B	0.687822	0.226835	0.443157	-0.13989	0.312561	-0.0706536
CFHR2	0.347505	0.0530883	0.443069	-0.11182	0.258138	-0.0657668
NTC_5189	0.495818	0.127773	0.443043	-0.483033	0.127773	-0.431619
MRPS36	0.542665	0.152802	0.442744	0.0170615	0.840479	0.00128769
TUT1	0.738792	0.251649	0.442688	-0.269395	0.259595	-0.157786
PTHLH	0.638312	0.20259	0.442594	-0.317125	0.889385	-0.016145
NTC_17709	0.812033	0.285142	0.442508	0.486505	0.285142	0.265116
LHX4	0.796545	0.278296	0.442475	0.484885	0.121818	0.443325
ZFX	0.500967	0.131253	0.441798	-0.203753	0.542506	-0.0541157
NTC_7411	0.720102	0.243555	0.441713	0.309662	0.243555	0.189948
RAB11FIP5	0.259882	0.0199973	0.441548	0.00847475	0.400603	0.00336689
NTC_311	0.378445	0.0681319	0.441513	0.244531	0.0681319	0.285282
NTC_16042	0.636212	0.202569	0.441168	0.0331072	0.202569	0.0229575
RHO	0.619568	0.194152	0.441044	-0.431918	0.249511	-0.260407
UBE4B	0.80729	0.284469	0.440752	0.0101197	0.949717	0.000226742
MLNR	0.967615	0.350385	0.440704	0.17496	0.305169	0.0901847
PRPF38B	1.2066	0.431291	0.440688	-0.006697	0.58331	-0.00156777
NTC_18247	1.21376	0.433571	0.440523	-0.0740252	0.433571	-0.0268667
RFX4	0.962237	0.348606	0.440383	-0.0637252	0.801516	-0.00612322
ACOT8	0.360385	0.0600206	0.440282	-0.00985525	0.145498	-0.00825025
KAZALD1	0.496772	0.129934	0.440278	-0.471291	0.967613	-0.00673859
CHRNA4	0.460235	0.110586	0.440123	-0.158465	0.0724973	-0.180599
SLFN12	0.311187	0.0388748	0.438878	0.319877	0.571507	0.0777234
CHCHD2	0.418435	0.0896018	0.438387	-0.0258385	0.635312	-0.00509052
EGFL6	0.59264	0.182548	0.437737	0.377255	0.919493	0.0137516
NTC_14529	0.403342	0.0825474	0.43694	-0.0150227	0.0825474	-0.0162741
NTC_107	1.06986	0.390889	0.436446	0.205878	0.390462	0.084085
NTC_7382	0.40774	0.0854551	0.435573	0.59951	0.0853148	0.640861
FAM159A	0.43794	0.101264	0.435552	0.284977	0.0697917	0.32949
ARHGEF17	0.598795	0.187415	0.435441	-0.445748	0.472834	-0.144998
NTC_15446	0.311662	0.0400988	0.435351	-0.558723	0.0400988	-0.780462
[truncated: 36,226 more rows]

## Sheet: Table S1B CRISPR screen count
sgRNA	Gene	day_0	day_last	dmso_high	dmso_low	ixa4_high	ixa4_low
SF3B6_39198_TACAAACATTGAATCCCGAT	SF3B6	190	226	295	122	287	478
DNAJB6_26831_GCCACTACCACCAAATGACG	DNAJB6	838	939	967	1044	1268	1325
RPS6_16511_GTCCGCCTGCTACTGAGTAA	RPS6	1052	567	166	402	109	455
RNF125_41077_TATGTGCCCTCATTTCACTG	RNF125	385	551	629	487	573	571
ZNF709_63618_TATAGAGGCCAAGTTAACAA	ZNF709	241	437	558	346	481	637
FGFR1OP_30161_TTCTCCACCAAAGTCACCAG	FGFR1OP	598	1012	796	798	908	1599
POLR2J_14397_GAAGAGCAAGAACGACTCGA	POLR2J	329	63	81	110	2	56
FSTL4_31745_TGTTCGGTATGAAGACACAG	FSTL4	82	297	324	208	170	506
PKIB_14796_TTCATCAAAAATGACTGACG	PKIB	234	383	396	204	674	671
ZNF677_69459_GCCTAAGTTTGACAGCCTGT	ZNF677	383	471	496	459	614	776
KRT72_60985_AACCTGGAGCCCATTTATGA	KRT72	329	776	688	581	559	1378
AP2A1_452_TGGTGACGATCTGTAGCACA	AP2A1	135	239	239	252	161	686
NXPE2_58257_AGGGGTATCAGCTCTCTGGA	NXPE2	322	582	593	325	542	603
ZNF781_63639_CAGCATCAGAGAATTCACAC	ZNF781	287	164	203	96	177	76
NT5C3B_57406_CCATGTAGTTAGACACGATG	NT5C3B	310	776	1095	486	314	879
SART3_25781_ACACGGAGCGAACTTTCTCA	SART3	569	773	776	719	625	1272
OR5H6_49150_TGTGGTTACAGTGGTTACAA	OR5H6	68	165	160	144	34	316
CELA2A_47039_AGTACAGCTCCAATGGCAAG	CELA2A	718	1169	1034	796	840	1214
C10orf113_70792_TTTATCCCATAGGCCTGGTA	C10orf113	352	758	813	406	689	1428
TMEM178B_75964_TATCACGAAGACCATCCGTC	TMEM178B	506	1070	1285	558	1232	1304
SURF1_18516_TGTCACTGTAGGTCCAGCGT	SURF1	735	354	287	244	385	394
TM2D1_52706_GCCGTGACGGCCAGACTCGT	TM2D1	150	231	596	134	374	721
CXADR_4293_ACGCTTAGTCCCGAAGACCA	CXADR	103	272	271	259	171	437
IL12A_9495_GGACCAGGGTAGCCACAAGG	IL12A	373	759	935	593	910	1067
CHRNA4_3232_TGGTGTGCGTGCGTGGCGAG	CHRNA4	81	161	209	169	128	300
SCGB1D1_28793_GCAGTGGTCTGCCAAGCTCT	SCGB1D1	218	293	447	386	307	531
CGB2_57126_CCGCCCCATCAATGCCACCC	CGB2	257	182	160	242	150	155
CARD8_31164_ACCTGCAGCACCATGAACAG	CARD8	1030	1319	1496	1533	819	2083
UBE3A_19887_CTAGCTAGAGATGATCGCTA	UBE3A	195	203	325	226	302	375
KMT2B_25870_CGATTCGTAGATCTTCAGGT	KMT2B	503	768	777	602	665	933
PGBD1_53786_TTCTGCTACCAGGAGGCTCA	PGBD1	399	846	675	473	552	933
DCAKD_50235_CACTCACCAGTATACTACCA	DCAKD	650	574	493	900	264	1003
UBALD2_67575_CATGATCAACCAGTTCGTGC	UBALD2	292	541	429	298	377	918
ALG6_36815_AAAATGCCAGTGACCCTAGG	ALG6	486	689	793	792	561	728
ZYG11A_72977_AATGCACTATCTGAAATGCC	ZYG11A	943	1078	1348	1177	932	1419
GAGE12I_35295_AACAGGGTCACCCACAGACT	GAGE12I	855	619	909	621	468	568
OR8H2_71644_TATAGACTCCTTTGTCAACG	OR8H2	557	743	990	673	510	724
NANOS1_69249_ACCCGCGAACGGGCTCAGCT	NANOS1	597	1186	923	829	951	1477
IL2RA_9397_CTGCAGGGAACCTCCACCAT	IL2RA	530	440	572	485	563	373
TMEM5_27773_ACATCCACGTCATTAATCCA	TMEM5	672	1590	1789	1206	1229	2027
TEAD3_18956_TCCGAGCTAGAACCTGTATG	TEAD3	342	405	545	531	519	691
TRIML2_65179_CATGGTGTGTGGGATACAAG	TRIML2	211	445	301	245	531	754
NELL2_12455_AGCCAAAATGTTGTGCCTAG	NELL2	514	925	644	509	930	1246
SPATA6_40250_GGATGGTCAAGGGTGCACAA	SPATA6	322	781	808	685	808	1884
PDCD6IP_26739_CGTCCGCTGGACAAGCACGA	PDCD6IP	667	904	901	390	577	898
FAM71F2_69764_TGGAGCTACGAATCTACGAC	FAM71F2	307	915	1204	467	558	1492
TTC39A_31413_GCACTCCTCGAAACGCCGGA	TTC39A	361	546	505	535	577	886
POU4F2_14466_GAATACCATCCCGTGCACGT	POU4F2	264	556	858	779	1124	1265
SSPO_31870_TGCCGCACCGAAACTCGAAG	SSPO	437	896	824	611	818	1466
MLLT11_29687_AACTGTACTGGCTACTCACA	MLLT11	664	640	616	559	761	853
EIF3A_22599_TCAATGGAGGACTCTCGTTG	EIF3A	406	204	238	110	212	258
GLI2_7223_GAATCGCACCCACTCCAACG	GLI2	177	240	265	190	129	239
FXYD6_39624_TACCACTGGCCAGGACCATG	FXYD6	1226	1207	1428	1428	2126	2386
IGSF8_56471_CTCGGGCACAGATCGCCCAA	IGSF8	701	964	1310	605	912	1351
GNAT1_7335_GCACATGGCAGACACTATCG	GNAT1	271	435	275	306	255	459
SRP19_18205_CAGAACCCACCTGTCCTGGT	SRP19	482	585	839	442	486	790
MAST1_31370_TGGTGCCATAGCCAGATGAA	MAST1	281	627	668	443	825	1279
SCG3_36497_CCTTTCCAAGCCATTTGTCA	SCG3	1348	1701	1663	1397	1353	1960
HEATR6_47089_TACCAAGCTAAAGTTCGCCA	HEATR6	442	489	682	667	264	914
IFRD2_21017_AAACACTTTCTAAGCAGGCA	IFRD2	203	364	659	560	243	871
PNPLA8_37299_AAAGCTTGTACACCTTCCGT	PNPLA8	419	596	658	340	387	602
SGMS2_63927_TCATGACGGTTGTCAAGACG	SGMS2	76	171	266	203	124	352
PIGV_42914_TCTACAGCTAACTGTACCAA	PIGV	928	888	1066	835	937	1555
VWCE_65523_CTGCTCTCTTGACGACAACG	VWCE	760	1309	1340	1110	1178	2479
ENC1_22137_CTTGGACCACTCCTCGTGCA	ENC1	1037	1256	1445	1243	1248	2097
TMEM218_65393_AGCCCCAGAAGTGGAAGTTA	TMEM218	216	261	325	340	208	439
RASAL2_24902_ACTGTTGTCCCACCAACTTG	RASAL2	452	581	321	282	894	1070
PRELID2_62830_CAATCCTCGGGAAAGAAACA	PRELID2	851	1050	912	1033	882	1435
HUWE1_26919_ATTCTATGCCACATCCTCCG	HUWE1	570	705	471	365	281	682
NXPE4_40690_CTGGACAACAGAGACCAAGA	NXPE4	98	239	345	21	93	327
TSNAXIP1_43471_ACTGGAAAACTACCTACGCA	TSNAXIP1	237	274	375	231	209	511
VPS13B_63033_GAAACCTCATCTCGCTACAG	VPS13B	399	788	774	584	496	1027
MICU1_27862_CTGAACACAAGCCAGACTTG	MICU1	695	1225	1210	661	1016	1528
EPPIN_45036_AATAACCAATCAGTCAGACC	EPPIN	319	435	333	280	187	508
TKT_19235_GAAACAAGCTTTCACCGACG	TKT	1239	1541	1489	1366	1385	1433
TRAK1_31188_CCATGCCCAATACCACGTCT	TRAK1	466	763	728	577	532	820
RPL4_16305_ATTACCAGGGATGTTTCTGA	RPL4	408	675	497	368	612	533
TRPC3_19604_GTGGGAGTGTCACTTCACTG	TRPC3	467	853	991	596	535	1376
LPPR5_63684_TTGCCTACAACTAGCCACAA	LPPR5	563	744	706	356	538	1483
POTEF_74662_AAGCACAGAAGTACTCATGT	POTEF	1107	1603	1584	1191	1462	2098
UNC13A_31496_CTCCAGCACGTTGAACAACG	UNC13A	233	513	501	460	743	1988
GTPBP3_54085_GGCCTATATCGATTTCGGCG	GTPBP3	241	446	457	251	337	920
FOXR1_67223_AGCTGGAGGTCTCAGGACGT	FOXR1	85	222	154	110	111	353
UQCRC1_20023_CACCGTGCAAGTGGGCTGAG	UQCRC1	1442	1344	1212	1139	972	2068
NRN1_38414_AGCATGGCCAACTACCCGCA	NRN1	653	1012	1243	1057	646	1511
PTTG2_29050_TTCTGGATAGGCGTCATCTG	PTTG2	195	882	590	185	182	716
CCDC158_69059_GCCTTGAAGAGCGAGTGTCA	CCDC158	1000	1636	1324	1745	1026	1169
LUC7L3_39419_ACTGCTAAGGTCCACAACGT	LUC7L3	1051	901	944	477	780	950
YIPF3_33890_TGGTTGCTATCCTACTCCAT	YIPF3	229	473	428	120	426	515
FAM3D_59923_GGTCCCTGGATCGTCGTAGG	FAM3D	276	372	295	341	191	626
IFNL1_67130_GCCTCAGGTCCCAATTCCCG	IFNL1	560	458	434	290	511	548
PUS3_52174_TCTGCTCAAGTACAGCTAGT	PUS3	274	694	717	328	437	1026
LGALS13_36557_GACTACGTGCCCTTTGAGGA	LGALS13	643	775	1191	653	731	1530
EWSR1_5896_TGGGTCTTCATAGGACACTG	EWSR1	168	223	170	31	224	317
ZNF547_67725_ACGTGTACAGTCCCTGCTCG	ZNF547	1039	1986	1902	1065	1612	2589
ANKRD20A1_53116_CATTCAGCCTAGCACTGAAG	ANKRD20A1	1506	1828	1431	945	1231	1593
GRM8_7816_TGTCCCTAGAGCACGTGTCG	GRM8	226	274	350	261	342	480
KIAA1191_45214_GCTGGCTACACACCCCACAA	KIAA1191	368	560	481	756	595	765
LMAN2_29682_GCAACAGTGAACATCTCAAG	LMAN2	124	107	248	127	145	206
UBE2L6_24293_AGCGTGCCACACCAGGACAT	UBE2L6	1337	1405	1976	1131	1318	2335
OR7A10_71870_ATTATGAACCCTCAACTCTG	OR7A10	529	1002	1051	1013	584	1352
BRD4_32907_AGTCGAACTGTCACTGTCCG	BRD4	484	768	709	474	607	890
NEUROD6_47242_CTGAGCTCACCACTCCCCCA	NEUROD6	498	509	538	575	564	941
DKK2_35622_TACCAAGGACTGGCATTCGG	DKK2	329	225	291	208	343	560
ARGFX_73475_GAGAAAAAGCATAAGGACTG	ARGFX	129	201	453	371	255	348
PRAC1_53557_CCATTTCTCAGATCAAGGAC	PRAC1	204	598	367	168	199	617
NEDD4_12407_GTGGAACATCCACTTGACCT	NEDD4	486	781	655	552	536	1224
RAB27B_15685_AAGGACCGAATGGATCTTCA	RAB27B	642	1289	1833	919	1297	2552
RASSF1_30416_GCACCGCGTGCAACCCCACA	RASSF1	450	377	459	524	557	487
PALB2_49769_TCACCGCAGCTAAAACACTC	PALB2	541	754	929	895	549	1250
METRNL_67687_GGCTGACGCACGAGGCACAC	METRNL	157	212	188	40	536	579
TMEM167B_44511_AAACACCAGAATCCCATCCA	TMEM167B	935	1189	1384	1692	1264	1394
SOX2_17976_GCAGGGCGCTCACGTCGTAG	SOX2	624	830	708	669	868	1224
ALDH4A1_22589_GCTCACCACGCTCTCCACGT	ALDH4A1	453	596	763	307	490	946
FAM214B_51009_CCGTAGGACCCAACAGACTG	FAM214B	140	251	283	446	393	520
CDKN2A_2937_CACCGAATAGTTACGGTCGG	CDKN2A	368	879	877	389	812	1846
ZNF718_66617_CACATTCTTCACATGTGTAG	ZNF718	485	836	859	829	466	1847
DPEP1_4982_CACTCACCCATCAATGACAG	DPEP1	1025	1082	1013	859	916	1276
SEC13_17103_CTCCCTGCTGACTTACACCG	SEC13	475	306	326	286	63	268
BNIP2_1825_AACTCATTACTATTCTCTGA	BNIP2	476	688	683	516	593	1012
RAB11B_24252_TGACCCTGCAGGTACTACCG	RAB11B	599	394	307	596	452	560
RNF39_51212_GCAGCCTGAGGTCTAATGTG	RNF39	189	411	542	161	727	407
PHLDB1_32010_TAGCGCCCACCATTAGCCAT	PHLDB1	879	1168	986	1092	1131	1359
NAT2_15_TAGAGGCTGCCACATCTGGG	NAT2	232	523	702	321	466	922
MICAL1_48037_GCTGCTGGGCAGTGCCAATG	MICAL1	146	336	274	318	345	399
ORAI1_54346_TGCTGATCATGAGCGCAAAC	ORAI1	79	205	127	256	152	216
SSX5_18310_AGCATTAAAGCTCTACTGTG	SSX5	192	227	164	144	43	205
43535_73053_ACTGACCCATCACATCGGCA	MARCHF11	1876	2266	3009	1991	2416	3174
LRCH3_54288_GTACCGGCAATGTTGACAGT	LRCH3	611	782	1289	1143	710	1132
PUS7_40132_CTGATACGTAGGGACAGCTG	PUS7	947	1335	1224	539	1195	1901
TMEM123_57357_ATTGTGGGTTACGGTCATTG	TMEM123	396	1564	940	422	656	2310
OMP_13033_AGGCGGTACACAGACTCCGC	OMP	548	804	887	319	640	1043
C12orf10_46838_TTGTGCGTCCCGATTCGGGG	C12orf10	365	664	708	229	608	1359
CNPPD1_35406_TGTCCTGCATCCCTACACCT	CNPPD1	815	1288	1329	1113	1135	1697
HOXC12_8742_CCGCTGGTAAACATCCACAC	HOXC12	321	377	328	448	385	522
ZXDC_49181_GGAAACATGACGATGACCGG	ZXDC	315	435	248	223	308	510
HFE_8302_GTAGCCCAAAGCTTCAAACA	HFE	333	762	1121	696	666	1275
TJAP1_56574_CCCCACCCCACAACCCAATG	TJAP1	767	794	672	942	630	1036
GREM2_47687_CACGTGCCGCGGGATGTAGA	GREM2	551	1235	1268	500	935	1071
PIGC_13940_GAAGAGTGGGCAGACCCGGT	PIGC	180	216	349	155	125	424
LYPLA2_30726_CTCAATCAAGGCCTTGACTG	LYPLA2	174	409	261	367	462	691
SPEN_31455_AAGGAGCGTCTATGCAACCA	SPEN	1395	1128	1446	1110	968	1465
PSMD3_15245_GAACAGCAAGCGCTACAAAG	PSMD3	522	483	403	380	452	655
ANKRD35_62064_TTTGTCAAGACCGGTCATGG	ANKRD35	200	576	572	239	373	795
AMN1_64404_TGCTGCAATCTCACTGACGA	AMN1	361	654	450	640	697	1170
DOCK5_50572_GAAGCTGCGAGCTTGCCTCG	DOCK5	666	1120	727	523	758	1488
NXT2_43738_GGCAATCTAACATATTGACC	NXT2	147	525	691	365	458	1133
PTF1A_66740_TCCTTCTTCGTACTTCGACG	PTF1A	467	362	365	155	351	711
SYTL5_56714_AGTGTTTGTAGATAACTGCG	SYTL5	256	732	660	192	455	922
FOXD4L1_64703_GAACTCGGTGCCAAACTCTG	FOXD4L1	338	636	763	310	487	996
CDRT15_61665_CCACACCAGAGATCCCATTG	CDRT15	314	759	704	592	289	887
OR8I2_58275_CTCCTCTACTGTAACACCTA	OR8I2	1137	902	1059	712	868	1355
DEFA6_4695_TGAGCTTGCATCCTCTGCAA	DEFA6	502	807	722	687	514	1214
AKAP2_30497_CCTATCCAATGATTTCAGCA	AKAP2	232	356	540	338	411	764
AGPAT4_44493_GATGTGGTACTTCACCGAGA	AGPAT4	348	826	662	410	526	1055
ACSL6_32397_GTCTCCACAGTGGATCATTG	ACSL6	937	1716	1432	902	1424	1926
GCNT7_60890_AAGCGGAACACAGTTCATCT	GCNT7	581	1173	1437	923	694	1852
AIF1_551_TGCTATATTTGGGATCGTCT	AIF1	281	677	559	303	416	659
KLRB1_10224_TCAGCTAGACTGTTATTCCA	KLRB1	339	676	672	187	322	754
DNAH9_4893_ACCCTGGAGGAATATCAACG	DNAH9	289	639	710	346	678	1105
F13B_5989_ATTGCATCTATATTCCACTG	F13B	521	494	384	622	249	659
Non-Targeting-Control_76670_ATGGAAGAGCGTCATGACTT	Non-Targeting-Control	3931	2827	2273	2828	2258	2799
DHRS1_57573_CAGCTTTGCCCACACCATAG	DHRS1	873	1076	991	1026	1131	1225
GNAI1_7305_AGCACTGAGTGACTACGACC	GNAI1	582	582	421	253	699	595
CREBL2_3876_GTAAAGAAGCCCGGTAAACG	CREBL2	73	310	239	164	134	272
ETV1_5846_TAAGTCAATTACAGGAAACA	ETV1	96	272	193	58	251	328
NUDT10_64207_GACACGGACCTACGACCCCG	NUDT10	742	837	878	743	447	613
CDH17_2891_TCACCCCATCAAAATCACTC	CDH17	579	796	747	1339	889	997
CAMK4_2252_TGCCGTTAAACAAATCCTGG	CAMK4	338	472	681	357	382	898
FLYWCH2_57384_TGCACTGTGTCATGTCCCTG	FLYWCH2	2226	2107	2193	3072	2926	2593
PDE1B_13564_TGAACGATCATTGTACACGA	PDE1B	614	777	695	490	808	1368
ACE_4582_GGTGTGGAACGAGTATGCCG	ACE	121	208	145	102	51	406
ETS1_5840_TGCATGGGGAGGACCAGTCG	ETS1	123	95	278	130	184	182
DPEP2_47499_AACTTGCCTACCTTTAGCCG	DPEP2	1061	1612	1795	1217	1316	2202
MZF1_20571_GATTCCTGCATAGTCCTAGG	MZF1	519	713	949	465	496	1134
ZNF394_52936_TAAGAATGGTTCCATAGAAG	ZNF394	288	577	431	388	562	887
LRFN1_46052_GCACGCACAAGTCGTAGGCA	LRFN1	1289	2050	2051	1968	2203	2832
FAM53B_25586_CCGGCAACTGGACATCTCAT	FAM53B	890	1274	1483	1438	1346	1547
TANC1_54995_AATCTAATTGACGTCCGTAG	TANC1	575	929	1202	854	839	1583
ZNF676_63662_CACGTTACACTCATCCACAT	ZNF676	634	1018	762	851	1023	982
ZFP42_60075_GTGGATGCACTAGGAAGTTG	ZFP42	359	1337	970	407	667	1659
PRKAG1_14798_CTTCTTACTATCCCATAAAG	PRKAG1	102	260	287	197	147	309
TEN1_75498_GTGGAAGGGCTCCACCAACT	TEN1	268	443	387	259	360	489
PAPLN_55246_TGGGCACTGGACCATCGAGG	PAPLN	272	382	269	298	404	477
CPNE3_23334_CAAGAAGCTAACTCGACCAC	CPNE3	148	138	73	135	125	162
AWAT2_63242_TCATAAAGGCACAGGCAACA	AWAT2	405	480	389	417	410	702
MT4_53807_AGGGAATGTGTCTGCATGTC	MT4	449	1105	810	541	1036	1230
OVOL2_46588_CCTGCTCCACGACCCCCCCG	OVOL2	221	147	257	185	332	344
ARMCX2_26092_TGCAATAGCACCACCTCCCG	ARMCX2	442	439	275	382	97	475
ALDH8A1_47827_CAGCTGGGTGATCCGCTCAG	ALDH8A1	250	230	414	149	222	450
CT45A6_73498_TGCTATTCCACCCAGCCAAT	CT45A6	653	846	592	987	843	851
TCP1_18893_AACTGGACCAAATTAGACAG	TCP1	541	621	655	417	628	520
FRA10AC1_58096_TAGATTCCTATGGAATGAGG	FRA10AC1	102	276	180	118	294	450
UTP14A_29247_CATTCACTACATCAGGGACA	UTP14A	301	520	849	424	449	997
Non-Targeting-Control_77020_GATCTAGTCCTCTAATCGAT	Non-Targeting-Control	266	567	645	585	780	1066
FAM46D_64102_AACACAAGCTCATATGTACC	FAM46D	473	396	522	653	715	797
COL24A1_66637_AGGACCAGATGGTCTCTTAG	COL24A1	270	408	455	266	230	585
GNA15_7303_CTGTAGGATCGTGGACGTCG	GNA15	481	1692	2270	944	1539	2664
PEG3_13654_CATCGGAAGATTCATGCTAG	PEG3	432	791	587	742	548	770
NDN_12257_AGAAGGCGCACGAGCTCATG	NDN	283	848	308	355	389	1491
C2orf48_69968_TTGTGAAGGGAGAGCCACCG	C2orf48	703	934	697	679	1023	1419
RPS6KB2_16530_CAAAGTCGGTCAGTTTGATG	RPS6KB2	821	1490	1141	1122	1025	1578
NR2F2_19032_TGGGACAGTTCCGGTTGGCG	NR2F2	204	381	369	81	226	398
NAALAD2_26694_GCTATCATCAAAGTATACGG	NAALAD2	178	360	508	164	238	451
ZNF713_70000_TTCTGGTACTCCATCCTAGG	ZNF713	151	288	503	209	118	475
CRY2_3936_GCACGCCGTAGGTCTCGTCG	CRY2	469	590	418	619	633	900
Non-Targeting-Control_76784_CCGCGCATTTCAGAGCACAA	Non-Targeting-Control	363	928	1143	598	624	1465
ZNF121_20646_GGGGCACTGTTGTGTAACAT	ZNF121	1098	1053	1175	620	984	1267
SRSF11_24424_TGGACGATACTCACTCCGGC	SRSF11	295	368	367	175	191	639
WNT6_20274_GCAACTGCACAACAACGAGG	WNT6	1281	1431	1929	2038	1807	2080
PSCA_21166_GTGCTACTCCTGCAAAGCCC	PSCA	382	370	611	330	207	559
SLC30A3_20895_GCACAGCGACTACCACATCG	SLC30A3	513	510	892	653	523	651
CSF1R_4016_GTTGGAAATCTACTTGATCG	CSF1R	99	177	195	98	188	203
DEFB112_66139_TATTTGAAAAGGCCCGACAT	DEFB112	220	484	599	394	353	713
GPR55_24409_CAGAAGCCCATGATGCCCAT	GPR55	470	526	940	714	674	1440
PRDM2_20928_TTCTTTACAGCACTACACGT	PRDM2	768	1019	1040	1026	749	993
OR11H4_71793_AAATGGGAATTGGGTATCCA	OR11H4	271	593	789	433	283	999
C22orf24_33676_GTTGTCATGACATTGTCTGC	C22orf24	277	475	426	84	169	483
GPAA1_22826_CCTGGCTTGAACGGACGATG	GPAA1	831	851	548	495	676	1280
PKIA_14789_AAATGCAATACATGATATCC	PKIA	180	187	308	282	121	344
USH1G_58779_GGCCGAGCCTGCCCACTCGG	USH1G	80	216	159	103	93	293
TMEM222_52819_ACGGACATGAAGCAATATCA	TMEM222	305	660	361	469	284	878
HAUS8_56492_GCTGACGCTACTATCCGTAA	HAUS8	274	574	585	402	576	1298
FHAD1_57285_CGAGTGCCACATTCAAAACG	FHAD1	251	418	235	168	299	497
COX6B1_3719_CGGTCATTGCCTTCTGACAG	COX6B1	194	413	277	204	386	620
IFIT2_9191_GCACCTCAAAGGGCAAAACG	IFIT2	245	774	779	380	557	745
ZNF750_49860_GCGGGTACTCTGGGATTGTG	ZNF750	288	568	670	469	482	901
VAV1_20092_TTCCTCCTGATCGAGGACCA	VAV1	753	1422	1398	897	1477	2088
PTCD2_50007_AAGCCGCGGATACCTCCGAG	PTCD2	189	334	356	216	91	646
LSM10_54639_CATTGCGGCCTGTCACAAAG	LSM10	406	531	496	408	402	504
LAMTOR2_36208_AGTGTCCCCGTAACCAGAGT	LAMTOR2	954	662	743	373	1016	1057
KRTAP19-8_74631_CGCAGGTTGGGCTATGGCTG	KRTAP19-8	288	587	604	294	820	1007
NSF_12869_ATCCACACAGCAAGAATGAG	NSF	805	1496	1482	1233	1105	2236
LYPLA1_28066_GCCTACGCCACTCACCGCAG	LYPLA1	767	1253	828	959	1025	1711
OR2A2_73262_CCCGACTAAGACAAACACAC	OR2A2	51	148	228	112	175	388
PHF10_42158_CCCTTCAGATACATTGCCAG	PHF10	468	729	853	517	408	929
CSF2RB_4025_ACACATTTGAGATCCAGTAC	CSF2RB	745	1584	1341	910	961	1852
AGO2_35721_CGGAACAAGCAGTTCCACAC	AGO2	409	868	988	686	650	1510
ARHGAP22_46617_GACCCAGTAACCATCATGGA	ARHGAP22	504	818	845	824	698	935
H2AFY_25201_CAGGAGTCATCTTTCCCGTG	H2AFY	249	310	253	250	185	591
MON1B_31091_ACATGGCCACGAGCAACAGT	MON1B	843	1678	1931	1506	1605	2367
PBLD_47316_ATTACAAAGAGCTGACCTGG	PBLD	195	583	561	439	508	987
MOB4_33883_AAAATTCTTGAACCACCTGA	MOB4	438	834	911	1083	423	662
LTB4R_3478_CTCCGCAGACATAGTGACAC	LTB4R	333	715	781	415	516	752
PRB3_14710_CCTTCTGGCTTTCCCGGACG	PRB3	261	427	621	438	626	748
LOC100507462_75970_ATCTAACACTCACCGAGGGG	LOC100507462	384	592	805	459	733	868
SLC11A2_12830_CCTGCATTCTGCCTTAGTCA	SLC11A2	1578	1566	1740	1810	2246	2396
ITPK1_9863_GGAGTCGTCATCGGTCCTGA	ITPK1	527	818	599	486	781	1344
CCL1_16957_AGCTAGCAGCAAGCACACCA	CCL1	560	915	834	888	702	1526
C3orf17_33949_GACAGTGCAGAACCCCGGCG	C3orf17	144	281	262	190	188	263
MPEG1_65489_AATCTGCGGAATGTGGACAT	MPEG1	1018	1778	1362	903	1441	1937
OR4K2_71773_CTCTTTATGATCTCAACAAG	OR4K2	260	797	1083	277	780	1090
C11orf45_65387_GCGGAGAGGTCGTGCTACTC	C11orf45	545	867	545	314	331	679
TRIM24_23038_CTGCTGCACTAGTAATCGTG	TRIM24	943	1059	1099	1039	1550	1870
TUBA1A_20986_CTGGAGACCCGTGCACTGGT	TUBA1A	517	327	529	336	267	593
RAD21_15725_AAGTGTTGTTTGATCAGTCA	RAD21	600	1268	1130	615	870	1555
ANXA11_850_ATAACGTGGCCACCTATGCG	ANXA11	456	609	567	588	465	942
FMR1_6510_CTAACAGTACAAAAGTCCAG	FMR1	402	554	624	431	711	1064
MYL12A_28718_GCATCTAGATACTCATCAGT	MYL12A	285	314	453	381	470	703
KCNJ18_75494_TGAGCAGCATGTAGCGCCAG	KCNJ18	537	1203	1062	742	854	1986
OR1C1_34729_GAAATGATGGATGATATTGG	OR1C1	142	528	388	93	400	654
TARS2_50952_CTTCTGTACAACAGATCAGG	TARS2	420	607	564	320	601	905
PRSS3_15046_CCGCCACCCTAAATACAACA	PRSS3	270	381	387	158	432	560
C8orf44_44178_GGGAGCACTTCGAAAACCAC	C8orf44	114	271	206	105	186	276
INPP5K_39460_ACTCCAACGACTATGACACC	INPP5K	1089	1703	1333	1359	1834	2852
FEZF2_41500_GACGGCACCTCGTAGCCTAG	FEZF2	368	497	550	677	321	718
ZNF451_34410_TCCTATAATGCACTGTAACA	ZNF451	1071	792	643	608	848	1151
ACTL6A_207_AGAAGTTGCCTCAGGTTACG	ACTL6A	680	1320	1649	761	801	1613
YKT6_28805_GAAGGAAGACACATCGTATG	YKT6	329	297	293	127	124	253
TAF15_21337_AGCAGTCCTATCATTCACAA	TAF15	279	398	324	229	280	558
FBXO33_66418_CAGTAAACTGAGGTGCTCCA	FBXO33	289	567	383	344	259	1007
LCE1A_70055_TAGGAGTGGGGCACTTGGGA	LCE1A	193	398	494	170	446	433
RNF115_35869_CTCTGCAAAATGTGTTGTTG	RNF115	476	698	690	467	593	963
TFB2M_47537_TTAAGCGTTACGTAACCGAT	TFB2M	221	328	407	88	373	464
RAB40B_29703_ATATGGTACAAAATCTTCCC	RAB40B	163	328	213	109	209	341
BEGAIN_45972_GCCACCCGCCACCACCTACG	BEGAIN	1114	1164	1282	1047	977	1955
DDX25_36537_GATGTGATGATTGACACTCA	DDX25	175	399	310	161	266	603
RNF165_73437_AGGTAATGCTGATAGTGCTG	RNF165	452	902	1152	580	519	1327
SGMS2_63925_AACCCAAGAGCTTATCCAGT	SGMS2	323	458	531	368	287	284
CEP95_55619_CTTCATCTCCATCCCAAGAG	CEP95	450	679	423	300	343	803
IL15_9522_ATTGCTGTTACTTTGCAACT	IL15	905	1338	1265	1549	1390	2546
WDR18_45458_TGAGCACCATATGTTCTGCG	WDR18	444	577	337	624	249	816
STK33_48515_ACACTGCTGGCTATAGTCGT	STK33	343	590	417	444	717	958
KRTAP9-2_52656_GCAGCTGGACCCACAGCAGG	KRTAP9-2	683	405	219	536	321	597
XAGE3_64191_GGAGGTGGTACACTTCTCCT	XAGE3	138	304	207	244	296	433
FGFR1OP_30159_TATCATCTTCATCTGGACAA	FGFR1OP	164	392	308	193	277	689
OSER1_38946_TGGCTTTGAGACTTGCTTGG	OSER1	299	800	605	564	424	1288
CITED1_11750_AGAGCCTATTGGAGATCCCG	CITED1	80	178	239	67	187	254
CASKIN1_45723_AAGATCGCGGCAGAGATCAG	CASKIN1	438	782	556	147	861	1452
PGBD3_67099_TACAGCACCTGTTTCTGATG	PGBD3	824	1502	1323	1092	882	1966
XDH_20331_TGCTTGCCCCCTGAGCATTG	XDH	1000	1192	1393	1340	1106	1451
Non-Targeting-Control_76769_CCATTCTCAACCGGTCCAAT	Non-Targeting-Control	385	1429	914	563	844	1700
PLD6_64834_CTTAGCGCGCTCTCGCCGTG	PLD6	264	409	403	395	401	718
CMTM1_57022_CAGGATCTTCAACATTCCAG	CMTM1	18	131	198	58	154	182
MMAA_63905_AAACCACTAGCATTTCGAGT	MMAA	400	755	691	502	594	940
AMMECR1L_52284_CATCCTCAAAGTTAGTAAGG	AMMECR1L	471	1096	794	624	729	1901
YOD1_42507_ACCACGGTTCTGGTAAGCAC	YOD1	281	327	450	196	365	684
SNUPN_26916_TGGACTTGTACTGGGATAGG	SNUPN	621	1195	1632	754	963	1854
CCDC42B_70887_CCCCCGACTCTAGTTCCAAG	CCDC42B	485	755	806	511	1084	1066
CD84_23131_TCAAATCTTCCAGACTCCTG	CD84	267	374	510	418	365	559
SYT3_53243_ATACGAGTCCATGTCCAAGT	SYT3	199	479	737	239	316	586
U2AF1_19808_TGATTGACTTGAATAACCGT	U2AF1	133	406	326	276	259	467
SUSD1_47757_CATCGTTTAACTTCACAACG	SUSD1	620	1065	1229	720	595	1352
SLC9A9_68061_CACTTACCCTATGACGATGC	SLC9A9	681	627	951	917	969	839
OAS3_12966_CAAATCCCCAGGTCTACTCG	OAS3	491	469	289	386	634	462
TWIST1_19757_AGCGGGTCATGGCCAACGTG	TWIST1	486	501	468	299	667	818
SLC16A14_62511_TGAGCGCCCCACAAACACAC	SLC16A14	418	506	516	438	261	495
COG1_24678_GCAGTGATGAGTCATCAGAG	COG1	352	830	976	662	541	1583
IL18_9542_GTATCCTTGATGTTATCAGG	IL18	196	323	457	121	198	423
MIP_11497_AGGAAACCTAGCACTCAACA	MIP	640	677	868	511	471	924
LGALSL_36452_GGCCGACAGCGATGCCGTGG	LGALSL	462	870	901	322	1029	1246
TMEM214_40824_ACAAGCACCCTTTATGAGCG	TMEM214	418	385	420	457	522	561
RDH16_22428_CCATCCCAGACCCATACCTG	RDH16	365	694	734	191	745	683
BOLL_48620_GATCACTGTTCCATATCTTG	BOLL	551	664	570	687	709	762
FAM53B_25585_ACGCCAAAGAAGATGAGTCA	FAM53B	242	562	1344	609	875	1758
PTCD2_50010_GTGTTACGAGTTGGATCTCG	PTCD2	332	774	535	286	357	1156
NR1H4_26605_AATGGCAACCAATCATGTAC	NR1H4	280	542	366	291	547	647
CHST8_47679_AAGATACGGGACACGTGGCG	CHST8	353	345	524	150	489	484
OR6C74_66504_TGGAGACCCATCAGGAGTGG	OR6C74	319	599	650	472	589	988
RPLP0_16458_CACCACAGCCTTCCCGCGAA	RPLP0	675	464	577	329	588	659
SSSCA1_28402_ACCTCGTCCGGAGCACTGTG	SSSCA1	1721	1209	1434	1968	1207	1887
AKAP5_25004_TGTTGCCTGATCATTCAATG	AKAP5	431	735	659	375	438	1025
GOLGA8K_74242_CAGCCAAGACTCACATCCCT	GOLGA8K	690	721	740	378	577	991
OR13H1_69825_CACAAGTGATGTCCCCCATG	OR13H1	1181	1381	1295	1578	1100	1243
BBS7_41947_ACTGTCTTAGCACTACACAA	BBS7	866	1290	1777	1718	1147	2198
TBC1D12_32163_AACTTTCCCACGGACACTAG	TBC1D12	1385	1613	1419	1073	1097	2253
CSNK1G2_4078_ATGGCGTTGTACTTCCCGCA	CSNK1G2	893	1216	1384	868	1428	2444
ADRA2B_413_CAGCCCCGACCCGACCATGG	ADRA2B	805	651	796	1078	799	1305
LVRN_65181_AGCGCACCGTGATGTTCACG	LVRN	905	1399	1809	1485	1319	2835
PTGER1_15325_CAGCGCCAGCAGGTTGGACA	PTGER1	213	326	535	77	180	373
SUPT20H_42706_TGATAACCACAAATGGACCC	SUPT20H	546	754	923	708	488	761
FOXE3_6401_CAAAGCGTTCGGTGATGAAG	FOXE3	510	990	729	766	1040	1380
Non-Targeting-Control_76848_CGCGCAGAAGGCAAGCAGGG	Non-Targeting-Control	518	1303	1087	818	630	1166
GPR101_52227_CAGCTACACTATTCTCAGCG	GPR101	480	731	934	500	740	728
ZNF100_63667_GCCACATCCCTAAACGTCAA	ZNF100	551	976	721	855	612	1088
ZNF395_43675_AAGCATCCCCCAAATACTTG	ZNF395	433	502	504	603	572	795
E2F7_61342_GAACATTGGCTATGTCATAG	E2F7	588	1298	1274	1454	913	1707
CYTL1_39868_CGACCTGCTACTCCCGCATG	CYTL1	543	816	602	707	424	548
OR2A42_72553_CCCCACCAGGAAGAACACGC	OR2A42	851	1536	1241	1302	1211	1459
GHR_7116_TTCTGAATATCTGCATTGCG	GHR	196	823	520	260	353	917
PDLIM5_28662_ATGTGATGAGGTGGTCGCAT	PDLIM5	477	800	698	260	430	1412
MGC50722_72112_GGCCCAGGGACTCTTAGAGA	MGC50722	33	53	117	32	94	52
ZC3H18_58709_ACACCCTGGAGTGAACGACA	ZC3H18	298	410	700	470	626	995
PQLC2L_62610_AGCCTACAGAAATGGAAGAG	PQLC2L	362	925	858	739	854	1213
ATP2B2_1381_CCCAACGGACAAGCATACCC	ATP2B2	553	692	883	619	606	949
ANGEL2_55626_TAGTTACGTCATGAACGCTG	ANGEL2	446	1205	1097	442	738	1346
ALG9_49963_CCAAGGTAAGCCAATACGGG	ALG9	713	1259	1257	965	775	2063
RINL_59161_AGATCCTGTGCAGATCGGCA	RINL	498	855	549	278	280	1017
PLTP_14221_AAATCACCAATGCCTCCTTG	PLTP	1118	991	765	739	1047	1206
SCN7A_16906_GCCAGTTCCATGGATCACCG	SCN7A	626	590	838	577	600	1244
ADAM15_22886_CTCCAGACAGCTAATACTCG	ADAM15	324	603	559	264	403	623
ALDH2_608_TTCCACGGCCCAATCCACTG	ALDH2	1352	1454	1623	1169	1552	2069
SPO11_33353_GGCAGGGAGCCCCCAACTGG	SPO11	559	579	553	639	377	782
CDC45_21584_GAAGCGCACACGGTTAGAAG	CDC45	161	564	570	624	545	697
C6orf132_74165_TACCACCCAAGGCTACACTT	C6orf132	1368	940	1174	1239	1152	1249
NSMAF_21934_TGCAGGCACAGCATATACTC	NSMAF	84	384	204	68	146	279
KRTAP3-3_54775_ACAGCGGCAGGATTTGTCAG	KRTAP3-3	336	490	420	357	342	727
REL_15984_TTCCTTCTCCAATTGAACCG	REL	176	312	289	335	546	719
IL1R1_9381_AATAGTCTTCCCCTAGCACT	IL1R1	2212	2043	2254	2803	1852	2032
FAM208B_40966_TGCACTCTCAGATTTGACGC	FAM208B	1569	1099	1529	1189	1422	1292
C19orf71_75168_CACGGCCCTGTATCCCCTCG	C19orf71	1400	1179	1174	1275	1333	1554
HAMP_46417_TCCCACAGCCCATGTTCCAG	HAMP	149	134	352	178	146	375
PER3_23232_GGGACACGCACAGAACCGAA	PER3	691	893	689	728	828	1350
ZGLP1_75133_GAGTCACCCCCTCGAACCCA	ZGLP1	500	757	808	717	763	1017
XPO1_20359_TCACACCAGCAATCTCAGTG	XPO1	376	168	58	176	10	157
CYP46A1_29341_GTCCCGCAACACTCTGGCAA	CYP46A1	364	481	596	1026	709	847
DCAF8L1_60716_TGGTACTGACAGAACCGGCA	DCAF8L1	81	236	313	157	144	324
TP53AIP1_47230_TGCTCAAGCTTCCTGCAGTG	TP53AIP1	506	811	526	517	729	1428
FRMD7_55331_ATGATAGTGGACGAACCCAA	FRMD7	596	914	883	789	841	1490
SMARCA5_22021_ATGCATCTAGTAACCAACAG	SMARCA5	691	1083	1293	1250	947	1837
AGMAT_50026_TTGCAGACTGACATTACCCA	AGMAT	374	487	572	166	536	910
PCED1B_55872_GTTATGTTTACGTGCCTCGG	PCED1B	308	974	535	340	814	1219
PGLYRP2_57163_CTTGCTGAGCCAGTACTATG	PGLYRP2	545	1194	1088	911	1049	1354
CENPV_64828_TCGGCGTCCAACCTGGACCT	CENPV	318	291	314	308	330	467
SPINK2_18071_TACCTGCGAAGGTAACTGCC	SPINK2	532	567	557	292	544	532
KRTAP5-9_10302_CAGCCTGAAGAGCAACAGCA	KRTAP5-9	1156	1642	1501	1738	1053	1827
HIST1H2BD_8124_TCTGCTCCTGCCCCAAAGAA	HIST1H2BD	426	347	315	382	452	561
SNRPD1_17881_CAGGTCCATGGAACAATCAC	SNRPD1	297	337	442	115	326	801
PANK4_42013_GTGCGGTCTTTCGACCACTC	PANK4	110	237	148	152	194	442
APOBEC3C_36108_AATGGGTCTCAGAATCCACC	APOBEC3C	524	835	608	496	515	1348
PERP_47284_GGCACTCACCGTACTCCATG	PERP	453	673	667	383	674	983
TAF7_18660_GGAATGTCTGGTCACAGGCA	TAF7	456	1115	1086	866	860	2286
NCF2_12243_GCACAAACCCAAATAGCACA	NCF2	930	1111	1003	1665	1436	1478
ZSCAN25_65878_ATCCAGGCGTAGAACTCGCG	ZSCAN25	350	512	565	274	577	854
MRPS9_48299_AAAACGTGAAACTTACACAG	MRPS9	220	498	735	386	586	1077
PCP4_13450_AGAAGAATTTGACATTGACA	PCP4	532	1302	1214	1006	783	2053
POP4_29133_CTTCACCCGCCACAAGCGCA	POP4	424	721	876	548	583	752
PRSS41_70228_TGGGGGTTAATCAGCCCCAG	PRSS41	143	276	350	239	88	462
HERPUD1_25695_CCGGTTACACACCCTATGGG	HERPUD1	145	244	208	141	75	351
MYL10_56509_AGAGCTCGGAAAAGAGCAGA	MYL10	80	202	300	170	181	210
GMPR_7289_AGGCAAATAAACTTAACCTG	GMPR	133	275	457	314	203	530
CCL13_16990_ACCCACATGACAGCCTTCTG	CCL13	768	742	669	681	1215	870
OR2AP1_58323_GGTAAAACTCTGTAGCCCCA	OR2AP1	176	245	392	209	193	280
MS4A12_40802_GGAGCCATAAAGCTGCTTGG	MS4A12	96	205	250	168	174	495
TRPM6_60984_TCTGGAATAGGCTCAAGACA	TRPM6	427	760	813	383	829	1372
BICD1_1724_ATGTACAGGCAGAAAACGAG	BICD1	106	273	570	244	228	1022
PTCD3_41395_AAACACATAAGGCACAGCTG	PTCD3	1405	1844	1340	1438	1409	2420
PRELID1_35736_AGCGGTACCCGAATCCCTAT	PRELID1	1426	1277	1468	1373	1155	1102
ZBED6_75764_CTGACACAATCATATAACTG	ZBED6	350	516	776	351	272	689
FAM216B_61373_AAGTACAAGAGCATAAGACA	FAM216B	180	455	549	300	393	788
PAX8_20989_CAGAGGTCTGCCATTCACAA	PAX8	810	1192	1159	1150	1049	1458
Non-Targeting-Control_76826_CGACTGACCCCTGGGTGAAG	Non-Targeting-Control	1231	1306	1480	1328	1117	1629
JCHAIN_9346_CATTAGGATCTTCGGAAGAA	JCHAIN	201	705	750	191	244	1053
SMIM17_61815_CTCAGGCCTGAGCAGACACG	SMIM17	292	855	1110	399	855	1851
HYAL1_9073_GGATGTCAGTGTCTTCGATG	HYAL1	388	710	587	348	655	796
SLC48A1_42921_TGTACATCACGTGCGTCACC	SLC48A1	268	909	877	332	937	1479
OCA2_12985_CATTTGTGACAGGTTGTGTG	OCA2	1106	1868	1987	984	2030	2550
PHOSPHO2_73409_AAATTCGGTCTTCATAGATT	PHOSPHO2	202	461	330	296	677	1099
AGFG2_8836_GATTGACTTGACACGATGAG	AGFG2	1296	2500	2483	1954	1981	3915
CGREF1_28867_CCCCAAAGGATGGAGTCACA	CGREF1	714	962	1081	1060	813	1593
ORMDL2_36458_GTGTCCCTTTCACCGTATGA	ORMDL2	686	1103	840	734	741	1318
ISOC1_37539_AGCACCGGGACTGTGCCCGA	ISOC1	735	665	923	764	629	959
VPS37C_41415_CACCTGCAGAAGGTCTAACA	VPS37C	293	517	442	391	547	818
PPP1R16B_34455_CATCCACTGCATGATCGCAG	PPP1R16B	1172	1502	1756	1571	1934	1886
HIRA_19755_GGGTTGACATGGGACCCTGT	HIRA	381	495	535	253	389	1206
AMBN_706_CCCGGTGTTCCAGATTGCTG	AMBN	414	556	953	292	527	885
H2AFV_56744_TCGCACCACAAGCCATGGAA	H2AFV	659	850	1079	466	774	1100
TREML1_69120_TGTTTGCTGTGATGGCCAAG	TREML1	443	983	922	567	901	1328
FAM46B_57513_ATCTCACTGTCCAACAAGAG	FAM46B	802	1405	1605	978	1780	2349
WDR24_53135_AGGATGTTCACAGCCCACAA	WDR24	552	859	1122	745	941	1096
RPL21_16372_TGGTTTCTTTAATAGGGAAT	RPL21	181	416	479	240	328	598
ZNF83_43316_GAATCCTGCGATGCTGTGCA	ZNF83	178	393	430	345	463	615
SPATA45_62211_GTAAAGGACTGATAGGCATC	SPATA45	495	924	1249	888	940	1710
LYPLA2_30724_CCACCCTCTGGCTGGCATCG	LYPLA2	255	366	596	289	336	494
CBFB_2418_CCTGCCTCACCTCACACTCG	CBFB	445	692	760	497	512	1464
ZNF333_53634_GTGCCCGAGAAAATCCGTAG	ZNF333	241	447	418	574	441	598
UBL3_14315_TATCAAGGACGATTTCTACA	UBL3	313	464	887	392	630	1000
KIF1B_31716_ACTTCTTGGACCCTATGTGG	KIF1B	157	239	289	119	385	256
RIF1_41845_GCACAAAAGGTACATTTGCG	RIF1	437	576	538	337	383	757
PIGU_59637_GAGTATGCCATGATGTATGT	PIGU	182	251	303	93	119	347
POT1_34069_TGAAGTGCGAGGTATGATAG	POT1	342	655	402	158	356	1045
ECT2_5260_TTCTTATCCGACCAGTACAG	ECT2	626	648	712	403	426	436
ANKRD20A4_74780_CTTCAGAGGAAGAGCAACAA	ANKRD20A4	1138	851	1082	581	869	1385
BACE2_33823_ACCCACAAGACTACCTCCGT	BACE2	814	919	1114	737	1018	1130
MRTO4_37982_TGAAGGACATCCGGAACGCC	MRTO4	557	1052	1266	444	993	1716
AMACR_33285_CGGGGCGCGTGTGGTACGCG	AMACR	164	250	272	22	325	487
HIST1H3I_21714_CCGCTACCGCCCCGGCACCG	HIST1H3I	78	101	74	115	30	90
LYRM4_45067_ACAAGTGTTATCTCTGTACC	LYRM4	573	911	852	640	1066	1154
ABHD6_45424_CAAGGATATGTGGCTCAGTG	ABHD6	698	1325	943	1033	1019	1740
MAP1LC3C_73007_GGTAGTGGAGCGCTACCCCA	MAP1LC3C	128	275	154	281	146	173
UGT2B4_19956_GCAATTGAAAAGCATAGTGG	UGT2B4	288	793	431	341	573	868
KRTAP10-6_70660_CTGGCAGCATGAGGGTGTGC	KRTAP10-6	407	719	489	241	610	1049
FAM161A_52982_TGACTAAATCATGGTAAAGG	FAM161A	385	681	873	454	636	1268
ATP5J2_25187_TGAAGAAGGGGAGCATCTCG	ATP5J2	55	54	14	51	12	27
CDH11_2869_CATTCATGCCACCAAGACGT	CDH11	498	884	1319	597	1001	1372
HLA-G_8458_AGGCATACTGTTCATACCCG	HLA-G	218	364	654	162	330	814
PDE7B_35605_CACAGGTACAACATACTCAG	PDE7B	784	948	1179	1483	1080	1432
MFN2_26462_CTTCATCCTGAACAACCGCT	MFN2	842	1098	1228	788	1464	2262
PACS1_43042_GGGACTCATCAACATGGCAG	PACS1	118	171	189	93	169	167
CD163_24514_CAAAGACGATGAATTGCACG	CD163	323	934	1253	288	992	1641
TMPRSS9_70214_CAGCGTGCGGTGATAGTCCG	TMPRSS9	149	295	214	133	235	472
SLC26A9_57404_TGCCACCAATGAGAGCTATG	SLC26A9	1362	1988	2134	1538	2588	2563
RAB1B_52012_GGGGGCTCATGGCATCATCG	RAB1B	390	932	1022	703	936	1707
C16orf52_75040_AACCCGGACTGGATCAACAC	C16orf52	204	135	219	105	159	355
CRABP1_3847_CTACATCAAGACATCCACCA	CRABP1	1093	1190	974	950	983	1276
SNX4_22792_TTACCCACCTTGTTTCAATG	SNX4	1218	1407	1351	1408	1754	1774
SCARA3_38756_CTACGCCCAGAACCGCACTG	SCARA3	1348	1200	1414	1921	1243	1788
DDX55_46250_TCTTTGTTTCGCATGAACAG	DDX55	616	1361	1027	682	592	1135
LCN1_10534_CATCATCAGGTCGCACGTGA	LCN1	594	1061	1458	337	806	2349
SLC6A9_17545_ATGGTGGTGTCCACCTACAT	SLC6A9	352	867	604	375	382	978
SH3GL1_17286_GCCATCCTATCCCAGCCTCG	SH3GL1	377	548	323	217	302	720
GIGYF1_47852_AGGTATGTACGTCCCAGAGG	GIGYF1	183	478	385	127	282	375
CCDC134_50239_AGTAATAGTGCACAATCCTC	CCDC134	245	605	344	401	673	676
RUSC1_33342_TAAAATCATCTCGCATTTCG	RUSC1	470	760	712	586	696	1154
ARHGEF4_37305_TACCATCTTCGGGAACATCG	ARHGEF4	467	577	636	567	453	1326
BHLHE23_59542_CGCAGAGACCGCTGCTCTCG	BHLHE23	108	336	185	119	273	465
KCND3_10001_AGTCACGTAGTAGAAGACCA	KCND3	147	310	496	274	279	791
PTPN18_35026_TGTGCACCGTGGATTATGTG	PTPN18	285	462	384	380	656	858
CXXC1_37105_ATGCGCCCTAACTTCTGTGA	CXXC1	1130	1431	1936	1053	1736	2150
ALOX5AP_672_GGCAGTGTAGACCCGCTCAA	ALOX5AP	782	1028	1080	1241	1429	2109
LRMP_10778_AGACACACTTCATCGACAGA	LRMP	1008	807	1305	1271	637	1840
CT45A7_76309_CCTTGCTGCTTCCTTGATGA	CT45A7	602	718	783	513	417	1094
KCNH3_32756_CCCAGCCCTGATGCACGCGG	KCNH3	589	712	1035	604	573	1049
CCBL2_44192_AATACTCCACATAACCCACT	CCBL2	128	177	505	430	202	453
CCL1_16960_TGGGATGTGGCCGGAAGATG	CCL1	195	527	405	380	285	1482
OR10H2_35159_ACAACGTGCTCATGAGCCCA	OR10H2	986	1360	1412	1035	1430	2435
EVI2A_5880_TTACCTAGCTAGTATAGGTA	EVI2A	596	908	1079	974	346	1628
RUSC1-AS1_67945_AAATGAATAGAGAAAGGGTG	RUSC1-AS1	190	467	262	138	209	674
NDC1_43102_TGTGCTGCAGTGATAACCCA	NDC1	947	987	854	823	851	1239
C2orf57_63816_CAGATGTTGATATGGCCCTG	C2orf57	121	324	267	353	326	683
TPO_19516_GGTTTGGACCCACTAATACG	TPO	498	650	458	637	476	873
ICAM1_9095_TGACGTGTGCAGTAATACTG	ICAM1	274	393	343	265	287	789
OR4A5_51545_CACTATTGACAACAACAGTG	OR4A5	1191	1194	1776	1057	1344	1931
MAP3K11_11541_ACTGGGCTCGTAGTCGAACA	MAP3K11	421	621	610	374	732	953
SIPA1L2_45867_CATGTGGCACGTGATAGCCC	SIPA1L2	674	887	958	417	665	1438
CYP4F22_59159_GGTCACGACACAACATCCAG	CYP4F22	292	506	413	552	442	886
CNNM3_35075_ATGGTTGTAGAAACGAGTGA	CNNM3	190	370	296	218	345	460
CCND2_2489_ACTCCCATTATAGGTCTGTG	CCND2	689	635	623	653	912	1362
Non-Targeting-Control_77328_TCTGGCTTGACACGACCGTT	Non-Targeting-Control	779	1174	1367	712	1174	1825
FRK_6578_CACTACACCAAGACAAGTGA	FRK	1212	1730	1606	2129	1937	2192
PEG3_13655_CATTCATAGAGCATCCCTCG	PEG3	135	364	488	233	298	595
Non-Targeting-Control_76616_AGTTCCCAGAAATATATTGC	Non-Targeting-Control	415	492	598	369	235	581
RHOC_1115_CAGCAAGGATCAGTTTCCGG	RHOC	348	422	484	116	327	493
CATIP_70464_TGTGACCAGAAGTATCAAGG	CATIP	277	475	632	280	353	708
HIST1H4G_21775_GTACTGAGCGATAATATTCA	HIST1H4G	522	718	550	769	640	1002
CHGB_3156_TCTTATCAAGCTCTAAGCTG	CHGB	241	395	453	184	141	528
NPIPA7_76296_GTACAACCTGGCACTCTGCT	NPIPA7	402	607	420	524	435	531
PLA2G5_14083_CGCATGACCACTGCTATGGG	PLA2G5	835	812	631	625	621	1025
EDC4_33399_AGAACCGAGAGTTAAAGATG	EDC4	498	793	924	655	796	1272
CLIC1_3384_TGAGTGCCCCTATACCTGGG	CLIC1	372	517	830	482	442	901
SPAG8_34748_TTACCCACAATATAGCCCAT	SPAG8	1025	671	886	1053	1514	1255
LOH12CR1_58006_ATCGTTGCTGACGTTCCGTG	LOH12CR1	1191	607	2039	1346	1247	2377
TCTEX1D1_64653_CTCTCGCCTTACAGTTCAGA	TCTEX1D1	649	526	820	581	763	1571
DCBLD2_59961_ATCACATTGCTGTTCATGAG	DCBLD2	906	1277	1142	996	1025	1349
S100Z_64181_AGAGATTCAAGCTCAGCAAG	S100Z	283	785	981	397	704	1613
FARP2_26200_GAACACGAGTACACCCATGT	FARP2	520	422	947	593	259	542
Non-Targeting-Control_76994_GACTTTGGTTGAGCTTCAAT	Non-Targeting-Control	402	1006	1028	766	830	1499
RNF4_16208_TGTGGTGAGCAGTGACGATG	RNF4	256	612	1025	374	612	1172
CNGA1_3491_GTTGTAATATGTGTTTCCCG	CNGA1	154	142	133	66	238	241
TCF7L2_18840_GTGTACCCAATCACGACAGG	TCF7L2	1527	2032	2374	1708	1792	2509
ZNF510_31051_CAGCTGTTTGAGGATCAGTG	ZNF510	660	863	1117	516	693	1352
SYCE1L_75332_AGAGAAAGTGCACCTAGAGG	SYCE1L	126	398	370	211	367	615
KRTAP11-1_68613_CACAGCAGGTCTCTTGACAG	KRTAP11-1	187	518	297	266	416	560
MALT1_29451_AATTCGTACACATCCACCAA	MALT1	210	265	454	78	229	639
SSR1_18260_GTAACACTAACCAAATCTGT	SSR1	230	189	236	123	124	156
MYL1_12063_CTCAACAAAGTCTTCATAGG	MYL1	123	417	423	227	226	455
MECOM_5873_ACTGCCCATACTTAGATCCA	MECOM	405	684	700	421	449	657
B3GNT4_49195_CCAGGAACTCTAACACGTTG	B3GNT4	270	803	937	520	495	1187
ARF3_1079_GCTGTGCTCTTACCAATGGT	ARF3	301	480	466	251	430	951
GABRG1_6784_TTTAACGGTGAACAAAACCT	GABRG1	317	637	537	404	509	932
TDP1_43334_GCAGAAAAGCGGTTCCCAGG	TDP1	49	136	193	139	139	185
DNAJB2_8916_GCGGCGTCCTTGGACAAAGG	DNAJB2	440	550	468	331	419	565
C17orf99_75514_TGCCAGGCTACAGATGCACT	C17orf99	881	946	832	840	753	1220
C6orf48_37420_AGGATATGCCCAGCACCAGG	C6orf48	351	332	430	125	340	423
CPED1_50505_TGGGACCAAAGACCTTCCAT	CPED1	202	367	249	258	360	324
OR11H12_72893_ATCTCTCAGATGCCCTTCTG	OR11H12	987	1153	1683	1762	1679	2394
KIAA1429_34208_ATGTTAACGGAACTCCTGAG	KIAA1429	647	582	371	170	427	728
NUDT8_66490_GCCGCTCTGCTCAGTGCGTG	NUDT8	516	998	976	424	529	1314
SUGP2_27159_GGAGAGTCGGGATTATGACG	SUGP2	89	136	22	154	75	233
TEAD4_18952_TGCACAGATCATCTCCGCCA	TEAD4	626	669	310	592	630	825
TSSK4_67439_TAAGAAGGGCTACAACCCAC	TSSK4	516	565	572	493	464	695
TINF2_34924_CAGAATCTGGACCTATAGTG	TINF2	269	122	189	233	75	132
SLC27A1_70580_CTTCGGCGTACGCCAAATCG	SLC27A1	331	493	561	213	379	830
SEC22A_35350_TGGAACCAGCAACTCTGTCA	SEC22A	370	665	596	377	525	1125
SCAF4_45533_GATACTGGTGGAGTTATAGG	SCAF4	157	270	293	146	219	291
MVB12A_56493_ATCAAACACAGCCGTGTCCG	MVB12A	677	1074	1153	779	817	1694
MID1IP1_46671_ATCCGCAACGACATCGAGTG	MID1IP1	379	1171	1284	466	855	2088
MTBP_35530_TGGAAACCAATCCTCTGGAA	MTBP	126	141	157	30	102	201
NANOG_50369_GGTTCACCAGGCATCCCTGG	NANOG	316	402	453	146	271	569
43712_14323_GGAGATCACTAAGCATGCAG	SEPTIN4	104	418	361	442	247	531
FSIP1_63475_ATCAACAGGTCCTTCTCATG	FSIP1	302	604	915	462	481	1171
ZSCAN10_54384_ATGTGCCAGAGAATAAGGCG	ZSCAN10	427	915	699	484	452	810
Non-Targeting-Control_76638_ATATTTCGGCAGTTGCAGCA	Non-Targeting-Control	947	1914	2116	1240	1714	3670
HOXC10_8735_TCGTTGGCCCCAGAACAGTG	HOXC10	539	678	537	854	732	852
HS3ST2_26560_TACTCGGATAAACTCCAGCA	HS3ST2	106	175	157	161	91	346
CALHM1_66544_TTTGCCGTCGAGTAGCGTGA	CALHM1	630	1918	1512	508	1411	2921
EIF5A2_44313_TTGTCCTTCTACTCACAACA	EIF5A2	574	1225	1646	863	725	1474
LRP2BP_43436_CGGGCTGTATTACTCAACCA	LRP2BP	248	358	267	94	301	267
NCF1_74298_ACCAGGAACATGTACACCTG	NCF1	287	455	337	320	610	536
KIAA1033_32459_CCTGCACAATGCCTTAACTG	KIAA1033	957	1079	636	660	1022	968
DZIP1L_64543_CCCACAGCTACCACACGGTG	DZIP1L	277	218	302	188	243	175
KNCN_62095_GCCAATAAAGACACCGCCCA	KNCN	158	234	235	203	110	409
ZBED2_49216_ACGTGGGCACCACTGCACTG	ZBED2	822	630	1056	906	545	1101
TCTN3_34613_GGCCCCTGGGAATAGGACTG	TCTN3	113	112	157	175	87	208
RNPEPL1_45100_CTGTATGGGCCCTACATGTG	RNPEPL1	562	815	568	358	621	965
PKN3_36844_ACCAAGGCCAAGCACCAGCG	PKN3	883	1567	1205	1369	1631	2277
Non-Targeting-Control_77361_TGCTACCTTCGGGACCACCA	Non-Targeting-Control	1669	2230	2047	1874	2154	3169
PDRG1_51724_AAAATTTCAACTTACCAGAG	PDRG1	210	312	471	262	233	312
SCFD2_62690_AATGTTCACACAGAGAACTG	SCFD2	413	713	702	339	690	1121
RARS2_44879_ACTGCATGCCCCAATCGCCA	RARS2	669	749	898	692	944	967
ETFDH_5835_CTTTCTCCACTAGACACACA	ETFDH	517	561	367	409	608	573
CEP78_52956_GCACGTTCTGCAGTACGCCA	CEP78	395	535	422	438	483	513
KLHL3_34838_TGTGTACATCTGCAAATGCA	KLHL3	268	787	513	330	303	747
CCNT2_2524_TCACATTTAGTATCCAGCAG	CCNT2	299	688	495	402	536	1208
CKMT1A_73528_TACGAGCTGCCAGTGAACGA	CKMT1A	421	736	1073	423	550	561
KIAA0513_25894_GCACTCAGGGACTTCATGCG	KIAA0513	428	740	411	759	411	728
PTCRA_64308_TGCCGGCTGAGAACCAGATG	PTCRA	485	779	860	314	529	834
COX4I2_54080_TCCATTGTGTCTGCAGCCCG	COX4I2	580	1455	955	553	719	1723
YY1AP1_42077_GGGGTGTTAAAGTTAGCTTG	YY1AP1	83	167	219	65	60	258
NME2_12661_AAGACCGACCATTCTTCCCT	NME2	640	705	663	998	497	1071
FAM149B1_68514_ATAACTCACACCATATCCCC	FAM149B1	537	571	1193	738	686	954
UCK1_52224_GACCACGGTGGTCTACCCTG	UCK1	467	606	475	185	542	812
RAB40A_61105_ATATTCCGCTCCTACTCTCG	RAB40A	300	699	592	396	281	850
IL7R_9450_ATTCTCATGCTATAGCCAGT	IL7R	1228	1656	1627	1893	1449	2280
FAM212B_43751_CTCTGCCACCCTCCCAACAA	FAM212B	1152	1103	1422	1766	1134	1390
DCDC2B_62119_GAGGGCACGCACAGCCAGTG	DCDC2B	62	159	164	74	48	251
ZNF664-FAM101A_76171_GGCCTACAGCGAGACCATCG	ZNF664-FAM101A	363	496	635	392	511	837
MAEL_54566_TCTACAACTTCTCACTGTAG	MAEL	778	854	873	1141	1476	1977
Non-Targeting-Control_76637_ATATGACAGGGCAAACGCAT	Non-Targeting-Control	761	1631	1287	1282	1301	2928
IFNA14_9238_CCCACAGCCTGAATAACAGG	IFNA14	566	1002	1176	811	598	1061
CLPX_29306_GTTTCTGTAAAGGATCTAAG	CLPX	206	632	561	387	306	913
ASB2_39285_CGCACGCGCATACGCCGTAG	ASB2	468	772	689	880	696	980
NME6_27331_TACCTCCAGAATCAGTGGAT	NME6	615	775	599	654	446	760
CRYGA_3970_AGTACCCCGACTATCAGCAC	CRYGA	381	330	361	205	498	543
SLMO1_28796_ATACATCCGAGAACATTCTG	SLMO1	626	1399	1220	796	889	1667
BIK_1732_TTTCATCTACGACCAGACTG	BIK	674	1126	697	1157	630	1329
KLK14_37163_AGCCATGACACAGAGCCAAG	KLK14	390	446	520	407	492	848
MYCBP_34973_GAACTGCTCACGCTTCGAGT	MYCBP	1027	836	823	863	1148	1354
ZNF329_49594_TTCTGAGATGCACTGTAAGG	ZNF329	1001	1272	834	994	1293	1192
GNLY_28557_AGGATTTCTCCTCATCACGC	GNLY	821	1098	1428	662	817	1931
ACOT11_34379_AGCTGAAGCAGATCACGCCG	ACOT11	781	1396	1455	533	1107	1944
CYP46A1_29342_TGTTTCCATTAAGCTAACCA	CYP46A1	321	407	391	181	366	527
ZBTB5_26454_CAGTCTAGCACAGACAGGGT	ZBTB5	150	146	143	73	3	155
NEU2_12468_TCACCAGCACTGACCACGGG	NEU2	1685	1804	986	1410	1599	1800
PYCR2_36785_CTGCATGACCAACACACCTG	PYCR2	1452	1101	778	1249	1582	1670
LSM14B_62244_TGCCGGCTGGACTACATCTA	LSM14B	798	1166	1265	748	955	1592
FBXL4_34811_GTTTAGCAGTGCTGTCCTCG	FBXL4	591	843	776	286	773	980
TMEM107_53453_GCCTCTCACGTTCACCCCCG	TMEM107	881	606	674	710	589	761
PCDH15_48455_AGGTTAGAGTTGAATGACGA	PCDH15	107	421	447	210	367	762
CCDC47_44834_TGCACACCTCCAGAACAGCT	CCDC47	673	544	543	471	623	650
FLYWCH1_53239_ACGAGTCCTTCCTCTACCGG	FLYWCH1	844	1016	910	720	788	1169
SPINK9_73794_AACAGCCATAGTCCTACTCT	SPINK9	989	1617	1799	1590	1514	2153
R3HDM4_55792_ACTCGCGGGGTGTATAGGCG	R3HDM4	208	222	366	46	261	364
VANGL1_51941_CTTCATAATACAACTCGTTG	VANGL1	347	383	456	366	374	808
ANTXR1_53040_CTTCCGACATGCCCGCAACG	ANTXR1	354	347	478	310	558	600
ASPDH_73568_TCTGGTCACTTAGAGCTGAG	ASPDH	334	400	471	202	591	754
GRAP_29067_AGAAGTCGACCAGCTCGTTG	GRAP	122	395	238	210	325	401
RGS7_16106_AGATGGAAGACGTCATAGCA	RGS7	1300	2189	2245	1956	1835	2285
EIF2B4_23315_CTGCAGGCCGAGTCGCACCA	EIF2B4	741	679	758	191	483	329
SCG3_36495_AAAGGAAGCCAACAATTATG	SCG3	326	927	949	795	633	1571
GJA10_54056_CAAAGCAATCCACCGCATTG	GJA10	786	879	1111	728	975	1149
ZNF430_51023_AAGAACAGGCTGTAAAAGTG	ZNF430	162	303	265	251	392	532
ENKD1_52880_GCGCTCACCCAAGTACGACA	ENKD1	1209	1257	555	818	891	1288
CPSF6_29961_GGGCAAATGGCCAGTCAAAG	CPSF6	319	280	318	343	384	835
ECM2_5137_AAGTAGGCTAGGCTCTTCAA	ECM2	462	673	664	331	446	792
RAB42_57446_CTGCTGGATAGCATCAGCGA	RAB42	299	608	625	325	421	1141
Non-Targeting-Control_76462_AACATCTCGTTAGGGGTATC	Non-Targeting-Control	765	1450	1765	970	1224	2287
MSLN_27445_ACCCACCTAACATTTCCAGG	MSLN	1118	1357	1439	1297	739	1366
ARSA_1193_ACGGGATGCCTAGAAATCGA	ARSA	306	479	547	160	276	455
PPP1R37_67773_AACCACGTGCTAGACTCGGG	PPP1R37	343	675	667	549	791	1364
SOS1_17962_AGTGGCATATAAGCAGACCT	SOS1	160	380	604	204	301	966
HDAC8_43626_GTAAATGTGCCCATTCAGGA	HDAC8	421	496	660	228	325	744
TNK2_27287_GTTCAGTGGAAAGCGACTGG	TNK2	180	398	357	156	246	461
ZDHHC20_66359_TCCCACACAGTTATTCACCC	ZDHHC20	991	942	892	1116	1102	1057
TMEM126A_53179_ACGCATCTTGAATGTGACAA	TMEM126A	561	1278	1186	745	734	1379
METTL1_11391_GGCATATTCTGCTAGCAGGG	METTL1	281	616	398	303	450	931
XCR1_7508_TGGATCTCCCCATACCACTG	XCR1	831	947	985	729	1307	1659
DEFB130_66181_ACTTGAGCCCTATCCAACTC	DEFB130	645	858	911	873	1016	1430
CUL3_21979_GAGCATCTCAAACACAACGA	CUL3	530	989	609	414	590	1248
MAST2_31846_GCACATCACCTACACTACCA	MAST2	1722	1489	1494	1370	1418	1477
RCHY1_34025_GTTGCTCATGTCTTGCCATG	RCHY1	270	636	531	388	384	760
AMOTL1_62931_CCTCGTTACCCCATACTCAG	AMOTL1	628	549	431	931	360	614
ZNF302_43689_GTCGTGTAAGGGATGAACCA	ZNF302	332	655	997	373	717	1392
FAM204A_47063_AAGTGACGCTGAGTCAAACT	FAM204A	338	401	1153	492	683	940
SIAH2_17343_TCTTTGCAGTATGCCACCAC	SIAH2	776	1461	1817	999	1031	2136
OR2A7_72435_GATGTCCTATGATCTGTACG	OR2A7	238	501	516	434	468	1218
RAVER1_58967_CATCCGTCCAGTGCACGTAG	RAVER1	1937	2307	2335	2081	2434	2504
CLDN5_19350_CGCCCCCGAACCTTCAAAGA	CLDN5	156	103	178	260	92	160
Non-Targeting-Control_77137_GGGGCAGGGACCGAGTATCC	Non-Targeting-Control	244	672	875	423	351	976
OMG_13029_AAATACACTAAGAAGTCTCG	OMG	333	706	605	565	550	1113
COL15A1_3649_AAAGTTCCATGTCTTCAAAG	COL15A1	302	630	610	398	491	1153
SWAP70_31651_CCTTTCCCATAACCTGTGCA	SWAP70	776	807	1521	1169	1021	1673
BOLA2B_74447_GACGTACGCCTTAGTAAGGG	BOLA2B	808	931	565	749	911	1923
MBD3L5_67861_CAGAAAAGGGGACGAGCACC	MBD3L5	65	285	477	130	131	262
TGFB1I1_19082_CCCGAGCACTTCGTTTGCGG	TGFB1I1	336	465	556	561	433	662
KRBA2_58805_AAACTGATAGAGGCTACTCA	KRBA2	72	212	191	168	183	451
CLK1_3390_GAGATCACATAGCAGTGCCC	CLK1	342	476	283	280	318	573
MYO18B_54078_TTGATCCACAACAGCCACGG	MYO18B	579	950	901	593	1000	1585
PEF1_73554_ACTCCAGGAGGACCATATGG	PEF1	538	1076	854	507	613	1302
CISD1_43566_GGTTGTCTTTCTGGATGTGA	CISD1	62	243	210	126	174	398
AMIGO3_70708_GCTCGTCCAAGTGCACCAAG	AMIGO3	551	635	579	581	419	707
LCN6_63110_GAAGGACATGAAGAACGTCG	LCN6	1230	1934	2155	1388	1695	2529
DEFB115_66151_AGAGTTTAATGTCTCCTGAG	DEFB115	165	518	630	407	481	914
BRD7_36531_AACTGATGAGACAATTGCAG	BRD7	458	812	688	568	584	1075
SLC5A3_17505_AGAGGCACCAATTGCTACCC	SLC5A3	350	565	634	452	389	674
C9orf129_73318_GCGGTCCTTGCCCATCAACC	C9orf129	577	625	695	751	468	1012
YEATS2_43037_CCAGTCAACTCATAAGTGGA	YEATS2	103	442	616	109	45	383
DNAAF2_41802_GGGACCCGCGAGGAGTCGCG	DNAAF2	44	69	71	50	46	222
KCNJ16_10077_AATCACCAATGCGCCACATG	KCNJ16	1809	2207	2518	2102	1959	2804
GPX3_7669_ATACGTCCTCTTTGTCAACG	GPX3	431	1030	925	396	1059	1161
C2orf15_62362_AGGGACTGAAAAAAGCAGGT	C2orf15	44	164	45	90	69	206
FAM196B_75404_CAGCCACACACCAGGCACAG	FAM196B	787	1085	846	835	853	1264
GATA2_6912_TCCTGACCCTAGCACCACGG	GATA2	231	233	323	277	5	241
TNFRSF17_1665_ATTCTTCCACCGTGTACTCG	TNFRSF17	1932	1962	2064	1596	1999	2806
EMD_5541_CCAGACTTGAATTCGACTAG	EMD	474	1278	1129	868	650	1139
PPP1R14C_51887_ATCGTAAGGAGCTTCGGAAG	PPP1R14C	257	254	322	369	254	497
PRNP_14977_AACCGCTACCCACCTCAGGG	PRNP	460	635	587	763	411	838
ADO_54381_CGATGTTCAAGTCCTCGGCG	ADO	170	157	160	70	146	257
PIGH_13945_ACTTGCCATTACCTCGCAGA	PIGH	1213	1103	1073	1357	678	1551
REPS2_24126_CTTCCCCGCCTCATTACCAG	REPS2	929	881	848	609	818	863
GDPD3_49020_CTGTCCTTCACAATAAGCCG	GDPD3	331	264	377	223	411	688
IL17RD_40500_CACTACAAGCTCAAGCACGA	IL17RD	1067	1570	1140	1197	1325	2196
LRRC72_75866_CAATGTTGGTTAGCTCATTG	LRRC72	1086	1439	1501	1439	2053	2360
Non-Targeting-Control_76529_ACGGTTATGGTCTCATGGGG	Non-Targeting-Control	729	1985	1613	824	1535	2965
SYNGR1_24014_CCAAGACACGACGCGCAGGA	SYNGR1	326	503	630	480	601	972
PLD5_64658_CAAATCTCAAGCATTTGTAT	PLD5	146	246	302	146	384	391
RBM8A_26503_GATATCCTGTTCGCCTGTCG	RBM8A	392	568	502	198	471	510
PCBP1_13379_ATGGTCATGACTCTCCCTTG	PCBP1	614	340	189	58	225	312
ABCG4_47459_CTCTGTGTCCCCAGTCATCG	ABCG4	1404	1649	1767	1985	2255	1980
KIF9_47473_CTGAGAATTACAAGCACCGG	KIF9	262	432	381	326	284	709
MED17_24830_ATCACAAGTCCCTCACATTG	MED17	638	733	981	833	938	1051
ELP5_33241_CACACTCACTTTCCCCACTG	ELP5	1618	1520	971	1529	1389	1914
KLRD1_10240_TTGGGTCCTGGAGTAAATGC	KLRD1	156	327	443	96	231	394
COL6A5_66701_AATACTTCACCCACTCCAAG	COL6A5	728	1038	871	750	678	1014
GPR15_7539_GCTTCTTTATCCACCCAGAG	GPR15	169	180	145	107	141	190
MCM8_53713_AATTGTCAAAGTCTCAAATG	MCM8	451	639	448	281	750	747
NTMT1_36315_AACCCTCACCTATCACCCAC	NTMT1	1040	1292	1545	1497	812	1858
MGLL_30830_TCCGAGCCAGCTCTTCATAG	MGLL	248	198	240	183	380	462
CPA3_3769_CAATCTGGCAGAACCGCATG	CPA3	400	612	555	235	364	705
TMEM244_66319_CATCACGCAGCCCATGCTCA	TMEM244	1651	2047	1729	1749	1793	2454
RAB26_33866_TCGACACCGCCGCCAAGCGA	RAB26	899	955	958	330	1187	1528
PDK1_13604_TTGCCGCAGAAACATAAATG	PDK1	278	542	778	340	435	930
MRPL35_38489_CCGTGAAAGCTGTCATCGAT	MRPL35	306	368	436	172	514	708
IL6R_9437_ACTCACAAACAACATTGCTG	IL6R	445	704	552	497	387	1325
ADCY5_292_GACGACGATCCTCCGCTGAG	ADCY5	161	313	567	231	178	788
SNX4_22789_AGAGGTGGCACAACAATATG	SNX4	284	772	430	496	534	1062
TBCD_18747_CCTTTGTGACTGCAATCTCG	TBCD	579	1360	1020	476	1035	2073
NFYA_12576_TGTCACTGTGACACTACCAG	NFYA	1619	1379	1688	1656	2252	1520
DRD5_5047_GACGTCGCAGAACGCTCCAA	DRD5	128	225	327	262	206	490
CARD11_53582_TGAGGATCGAGATGGTGCGG	CARD11	554	900	601	127	815	1412
CNEP1R1_66679_TACAGCTAATGGTGAAAAAT	CNEP1R1	193	466	576	446	433	617
GAS1_6890_CAGCTCAACCACACGCGCCG	GAS1	599	675	648	517	369	913
IL18R1_23049_AAAGCTTAACCATGTTGCAG	IL18R1	251	570	627	592	528	1004
NHLRC4_67545_CAAACTCCTCACTCACAGCA	NHLRC4	714	955	1387	1420	852	1929
SMC6_49608_AATAGCCTAATTGACATGAG	SMC6	911	1129	1408	584	559	1445
Non-Targeting-Control_76632_ATAGCTAAAGTTGATGTGTA	Non-Targeting-Control	673	1237	1082	835	845	2085
Non-Targeting-Control_77171_GTACCATACCGCGTACCCTT	Non-Targeting-Control	1205	2008	1517	1590	1906	2447
C2orf88_53331_AGGGACCAATACTGTGATCT	C2orf88	490	933	862	534	598	1521
DEFB129_61050_ATGTTGTGTTGGACCAAAAG	DEFB129	475	910	993	557	1024	1295
ZNF551_55363_CACACATCTTAATCTCACTG	ZNF551	1145	1593	1455	1425	1909	2182
CENPO_49070_TTTGCAGCTATCTCTTCCAG	CENPO	327	643	939	292	445	1190
CHST12_42544_ATTCGACGACATCCCCAACT	CHST12	846	988	1023	1093	1100	1404
RBM14_28064_TCTTCACTCGGCCCATATGG	RBM14	273	309	202	263	439	604
GAGE2B_73978_ACCAGCAACACCTGAAGAAG	GAGE2B	130	144	228	124	207	262
SLC25A36_41854_GGGGCCTAGTCCTCTAAACA	SLC25A36	81	213	175	163	118	193
ZNF514_54336_AAGGGATGAAATATGACCAA	ZNF514	186	1040	794	315	476	969
ENC1_22139_GGAAGGTCCTATTTCCGGCA	ENC1	159	470	259	302	314	401
S100G_2211_CTGGTCTGGATCACCTTCTT	S100G	568	1145	1304	1034	985	1954
PPDPF_48998_GGCCACGAGCGAGCCGCTGG	PPDPF	240	324	397	196	231	421
ACTG2_198_CTGGATACCTGTGGTCACAA	ACTG2	588	1192	1285	668	652	1506
SOX7_52259_ACTACAAGTACCGGCCGCGC	SOX7	275	468	202	72	361	532
MNT_11663_GAAGCGGAACATCCCCAACG	MNT	738	975	447	957	706	931
RLN3_57982_ATCAGACATCCTGGCCCACG	RLN3	1026	1428	1241	1297	1376	1990
C3orf35_69047_CGGGCTAATGCAGAGCAGAT	C3orf35	23	127	146	42	94	215
SHARPIN_51987_CCTAGTCCGAGGTGCCACCG	SHARPIN	695	842	1347	757	746	1204
LOXL2_10757_CAGCTCCCGGCAGACGACGT	LOXL2	182	420	699	222	226	700
STX6_27434_AAGCCTTCATTACAAGTACT	STX6	561	1035	1238	1136	627	1884
RHOJ_45398_GCTCGGACTGTATGACACCG	RHOJ	384	1078	787	546	511	1349
ZNF444_42275_CCCAGCAGGCACCGCCCCTG	ZNF444	621	885	908	610	731	680
KLHDC7B_57043_CTCCCCTTGAGGGTCCCCCG	KLHDC7B	181	290	274	226	146	226
RWDD1_38678_TTCACTGTATGTAAACTTGA	RWDD1	1051	1363	1352	1207	1029	1541
LDLRAD4_2074_GAAGAGCCACCTCCTTACCA	LDLRAD4	342	603	495	380	455	393
NBN_12225_AGAATGCACTCACCTTGTCA	NBN	1559	1329	1889	1917	1161	3272
SRRM2_33048_CCTCCGATACTTCCCGCAGT	SRRM2	107	248	197	336	515	529
GJC1_26841_AATGCGCTGGAAACAACACC	GJC1	789	854	931	1329	848	1298
IGSF21_54638_GGAGAACTACCGCAAGCGAG	IGSF21	523	835	946	956	672	1420
USP50_70233_AGGGAGCATTCATATTTGGA	USP50	442	713	916	472	610	1619
CHMP3_39228_GCCCTTACCAGTTCTTTGGG	CHMP3	385	429	511	270	200	311
SYVN1_53623_CCTCCAGAGTGAGAACCCCT	SYVN1	185	319	401	251	498	637
GIT2_26064_GGCATCTGAAACACACACCG	GIT2	252	361	321	150	202	552
ETFB_5829_AGACCGAGGTATCCACGTGG	ETFB	616	915	935	627	892	1316
CCDC30_74739_AGCTGCTTAATGTCCATGTG	CCDC30	1597	2301	2133	1341	1835	2593
LGALS7_10611_GAATTCTCAGCACCGTGCCA	LGALS7	414	644	619	193	223	537
NDRG4_48349_GTATGTGATTGGCATCGGAG	NDRG4	591	1319	1304	513	617	1654
STT3A_9853_ACAGACATTCCGAATGTCGA	STT3A	672	1133	1133	589	949	1460
CD48_2714_ATGTACAGTGCGCCACTCTG	CD48	1626	2394	2321	1820	2164	3928
TCAIM_68118_CCACTGCACTCATGCCAGAA	TCAIM	2137	1920	1606	2025	2032	3019
KLF15_36341_GGCAACCTTGACATTCTCTG	KLF15	860	1528	1774	1154	1412	2489
DRD3_5040_TGTACACATCATGACATCCA	DRD3	1193	909	1288	1404	1288	2191
ANKS1A_32364_GAACGATGCGCTGACCAACG	ANKS1A	853	949	783	1060	688	770
KDF1_59211_CCCTCGGGTAGGGATACACA	KDF1	571	960	889	671	725	1865
SSC5D_67724_TTACAAGCTTCCCTGGACGT	SSC5D	528	430	655	477	1085	873
C10orf82_61166_CTGCAGATTGTACTGGTGCA	C10orf82	1648	2069	1650	1743	1672	2287
ZNF862_73810_GCGGATGTAAATCCCCACGC	ZNF862	428	556	833	623	419	1023
ENO2_5596_TCCTTCCCGATACATCACTG	ENO2	976	1264	1164	720	755	1373
KRTAP20-2_68673_AGCCCAGGCCTCCATAGCCA	KRTAP20-2	590	1014	785	750	752	1414
AGPAT3_44490_TACCACGTCCAGCCGATGAG	AGPAT3	1339	1137	1727	961	1640	1996
SOS1_17963_ATTAAATGTATGTCGGCACT	SOS1	191	159	493	226	327	509
OR4K14_58518_TGTGCACTCCATCAGTCAAG	OR4K14	691	1253	1372	705	1377	1825
PTPRN2_15511_TGCTTCAGGACGCCTCAGGT	PTPRN2	394	769	584	407	559	1051
Non-Targeting-Control_76659_ATCTGTGTGACTGCGGTCGG	Non-Targeting-Control	821	977	1420	427	570	2649
F11R_37407_GACTTGAAGGTGATACCAGT	F11R	414	895	1141	449	570	1010
NCOA6_31598_CGGAATCCTATGGTTCAACA	NCOA6	281	690	353	283	599	862
SSX7_67113_ACCTTTCATGCATAATACAG	SSX7	304	432	414	726	612	666
UFD1L_19929_AGAGAAGCAGCGGTACTGTG	UFD1L	85	420	311	22	273	322
NR0B2_21907_GAAGTGCGTAGAGAATGGCG	NR0B2	425	472	615	260	510	551
IGSF22_67296_TGCCAGGATACGGAACTGGT	IGSF22	202	277	145	226	344	701
ZNF880_72246_GCTCATCTTGTAATTCACAC	ZNF880	85	206	155	146	144	403
RRH_28927_ATGACCACCAACACTTACAT	RRH	637	668	564	797	511	1172
ECM1_5255_CCTTCCTAACCGTCAGCATG	ECM1	1030	1284	1185	952	1494	2506
MGAT5_11439_TATCCACTTTGCCATACACA	MGAT5	872	1238	1164	1503	1135	1932
NDUFB3_12323_ATAGACAATGGAAGATAGAA	NDUFB3	343	674	565	481	342	1127
SEC23IP_30443_AAGCTGTAACCACTAATCAG	SEC23IP	596	351	564	342	1092	616
UTP23_53381_CGCAGCTGTGCACCACAAGG	UTP23	801	645	694	761	1027	936
HECTD2_61157_ATATCTTCAAATAGCTAACC	HECTD2	122	197	314	206	136	378
PGAM5_64323_TGGCGCGCGTCATAGACGAA	PGAM5	251	413	548	116	202	1122
ARAP1_57866_GGTCACCTGAAGATGCGGTA	ARAP1	255	269	415	142	288	461
TRPM2_19620_GATGGCACACTCGCACCAGG	TRPM2	518	1126	1095	779	968	1148
APLP2_937_AAGGCCTGGAGAATGCGATG	APLP2	247	651	657	171	379	842
LSM5_33436_CATCGTGATGAAGAGTGATA	LSM5	355	425	760	542	502	1187
WIPI2_34576_GCACTGGCCTTTGACGCAAG	WIPI2	750	575	573	444	403	721
TVP23C-CDRT4_76180_TTAGTCTACCTGTGACATTC	TVP23C-CDRT4	400	765	449	561	428	1054
FICD_30288_CCATCACATCTACCACACAG	FICD	230	602	637	222	414	740
OCSTAMP_59566_CTTCTACCTTCACATGCTCA	OCSTAMP	1691	2095	2117	2404	2529	2468
ZNF793_71879_TCACAGTGACTGCAACCCCG	ZNF793	407	424	525	359	502	231
RBMXL2_35932_CGAGACTACCGCGAACCCCG	RBMXL2	95	213	287	217	288	167
C5AR1_2010_AGTCGGCTACCGCCAAGTTG	C5AR1	864	1446	1197	837	975	1531
CNIH2_66447_GTCCCAGAATACTCCATCCA	CNIH2	371	796	733	424	624	757
GAREML_62418_CGGCCGTGGAGTACTCGTCG	GAREML	118	253	214	240	108	563
TMEM140_42186_GGCAGATGACCACAATCACG	TMEM140	529	831	1301	694	1002	1424
NBPF15_67927_TACGAGGCCAACATTTCAGG	NBPF15	145	246	115	136	130	358
AACS_48543_AGAGCTACGAGTATGTCTAC	AACS	318	605	631	487	326	633
NARFL_47785_GCCAGCGATGCTCTAGACTG	NARFL	481	407	345	158	216	205
ZBTB6_29128_GTTCCTGGGAATCAAGATCA	ZBTB6	129	286	238	133	176	429
MEIG1_73958_ACAAGTGAAACAAGTTTCTA	MEIG1	230	551	484	277	390	773
SCN2A_16881_AGTTCTCCGATCATTCCGGC	SCN2A	388	714	569	323	483	1236
FLOT2_6468_TGAGCTCCTTGTCCGTACGC	FLOT2	386	659	745	528	644	856
PBX3_13367_TCCCCCGCACGGCCACGAAG	PBX3	691	537	687	694	742	788
HTR7_9064_TGAGCCCATCCAAAGAGTGG	HTR7	223	330	398	348	487	585
IL10RA_9477_AAGCGACAGATGGTTTCACC	IL10RA	638	1082	772	735	912	1587
HERC3_23406_GATTGACCTGAACTCAACTA	HERC3	467	760	725	778	903	1170
TMEM105_67679_TCAGGGCAGGAAATGTGATC	TMEM105	402	534	556	287	354	658
SEMA3D_66094_CATCATACTGCACCCAACGA	SEMA3D	346	307	344	272	251	489
PSMA5_15158_CAAAATGGTACTTACAGCTG	PSMA5	822	1319	1309	468	1175	1531
KIR3DL1_10193_CAGTGATCCCCTGGACATCG	KIR3DL1	327	286	311	429	380	472
SMIM2_48739_ACACCTACATAGTCCTCGCT	SMIM2	382	1256	1117	943	1080	1799
ACTRT2_60862_CGTGCCCGCTTTCTACCTGT	ACTRT2	597	791	732	887	873	1332
ZNF385C_64844_TCACTGTCACCTTACACGTG	ZNF385C	1191	1404	1267	1431	981	2356
RNF113B_60788_TGGACCTGTACACCACGTCG	RNF113B	1178	813	1002	764	881	1186
ZNF444_42277_GTGCCTCAGGATGTGACGCA	ZNF444	453	856	1027	465	677	1498
GNG2_39849_CCTGGCTTGTGCTATGCTGG	GNG2	390	822	660	416	499	968
SYCN_69438_CCCTACTATGAGAACTGCTG	SYCN	770	1158	1125	372	989	1711
PUS3_52173_GAGTACCCGATTGAGAATGT	PUS3	419	666	850	570	439	738
ZNF830_55897_CCAAGATGTCAAGAGAGCGA	ZNF830	104	304	307	122	110	243
COIL_21346_ATCACAAGATTCAGACTCCG	COIL	242	381	575	758	666	777
OR5P3_58216_TAAGATGATGCAGACTCCAG	OR5P3	101	137	303	245	256	408
ATRIP_52943_ACATGCCATCTAATAATCTG	ATRIP	577	1090	890	498	846	1544
ITPRIP_54956_GCAGCAGAACGAGACACGCG	ITPRIP	446	448	1345	24	854	1721
KLHL5_37758_GTGTAGAACCAAATTCGTTG	KLHL5	195	386	395	176	277	720
ALOX12B_673_CAAGACGTGGGTACGCTATG	ALOX12B	709	1174	931	644	791	1234
PYGO2_55618_GGAAAGGGACTTGTGTTAGG	PYGO2	183	302	165	196	206	399
MARK1_11126_AGTCATGGAATACGCGAGTG	MARK1	242	657	395	355	538	1078
PTTG2_29047_CTTCAATCAAAGCATTAGAT	PTTG2	147	502	495	364	324	789
CINP_39010_TCTTACCAACCCATCCAAGG	CINP	539	508	268	275	276	420
Non-Targeting-Control_76850_CGCGGCCCACGCGTCATCGC	Non-Targeting-Control	1024	1598	1639	483	1261	2425
Non-Targeting-Control_77347_TGCAAGGACCTGGTATGAAC	Non-Targeting-Control	1162	1430	1669	1037	1170	1886
SETBP1_34424_CAGGAGGTGTGTCTAAGCCG	SETBP1	124	269	131	156	177	325
PRH1_14748_TTCCTAGATGAGGAGCGTCA	PRH1	1052	1676	1127	1280	1372	1599
CXorf40B_73511_ACTGGGAAGGCGATGCCTGT	CXorf40B	240	509	714	244	659	587
PAK6_44595_AGCTACGTGAAGATTGGCGA	PAK6	212	436	251	217	395	717
JADE1_50471_CACCCGTAGCGGAACCAAGT	JADE1	319	370	393	314	339	524
ERP29_29683_AGAACCCAGTCCCATACACT	ERP29	1009	1816	1722	1824	1856	1732
RXFP2_58441_ACTCACACCCAGTTGAGTTG	RXFP2	136	358	535	398	533	945
RAB7B_68728_GGAATACCAGACCACACTGG	RAB7B	469	697	966	607	481	1116
FUT4_6656_TCTGCGCGTGTTGGACTACG	FUT4	446	525	461	295	351	847
PYGL_15613_AAATGATTTCCAAATGTCGA	PYGL	441	422	582	383	701	1108
C12orf54_58349_AACCATCACTGAAACCCTGT	C12orf54	387	392	658	480	520	553
CHRNA7_3238_CTAGGTCCCATTCTCCATTG	CHRNA7	999	1298	1019	570	1338	1671
LRRC39_59364_TCTTTCTTACCAATCCCTGG	LRRC39	702	638	658	610	422	790
SAMD4A_31527_ACCGTCCAGGACATCATCGA	SAMD4A	291	713	533	541	212	559
SRPX2_35923_ATGGCGGTTATGATCGCCAG	SRPX2	206	338	224	199	251	462
PGAP1_50664_ATAAAGATACAACTCATATG	PGAP1	385	543	637	765	320	840
ADGRV1_52798_TCTTTACTTAAAGGGCGCTG	ADGRV1	321	307	496	230	236	724
SEC61A1_36807_AAGGCACATTGATGGAGCTA	SEC61A1	859	1690	2616	637	2046	1844
UBAC2_68597_AATACTGCATAGCTTCAATG	UBAC2	605	1174	1444	1207	1010	2131
GRIFIN_72576_TTGCCTTCCACATCAAGCCC	GRIFIN	677	874	567	785	661	717
MMP23B_22149_CACGTCGCTCCACATGCGGA	MMP23B	427	789	824	537	862	1263
DNAJC11_43194_GCTTAGTGACCCCCAAACCA	DNAJC11	708	664	860	741	599	862
SETMAR_17167_CTGCAAGCGATTGACCCTTG	SETMAR	669	1306	1208	703	1258	1916
HTR3E_68081_ATTCGATGTCCACTACAGGA	HTR3E	254	306	563	248	258	592
TIFA_56297_CATCCTGGCCAGTTGCAGTG	TIFA	813	1056	941	704	1503	1332
STAT1_18344_TCCCATTACAGGCTCAGTCG	STAT1	329	587	865	321	512	743
PROCR_28440_TCCGCGACCCCTATCACGTG	PROCR	1058	1178	1688	1326	1099	1333
HTR1D_9021_AAGCGCTTCCCATAGAGTGA	HTR1D	87	222	141	174	222	282
HDDC2_37555_CCATAGCCATAACTGCCATC	HDDC2	390	781	456	482	333	533
HAS2_8178_GGCTAAACCAGCAGACCCGT	HAS2	98	139	143	137	93	255
Non-Targeting-Control_76884_CGTCAAGTATTAAGCTGCTT	Non-Targeting-Control	433	891	1109	815	604	1260
DDX19B_30654_TACGGCTCAGCAAGCATCAG	DDX19B	521	579	642	502	794	1285
NUDT16L1_53432_GCGGTGCACTCGCGCGACCA	NUDT16L1	770	770	956	334	526	1250
VMAC_72244_GCGACCCAGTTCGTCTAGGG	VMAC	173	198	83	179	228	645
STON2_54921_GTATACGAACATCCAAAGCT	STON2	222	456	424	389	264	798
CYP4F22_59158_GGGTGCACCAGAACCAACAG	CYP4F22	173	234	363	260	199	397
MS4A1_2612_TGGGTGCATAGATCCCTGCT	MS4A1	214	508	358	202	186	710
LRRC31_49925_TCCTGCAATAAGGATCTAGG	LRRC31	605	1458	1778	883	1354	2046
C2orf70_69019_CATGAGTCCAGGGGGCACGT	C2orf70	137	266	149	38	233	239
PPP1R16B_34457_GCAGAGCTATTGGTGTCCCA	PPP1R16B	559	683	654	659	601	757
LYPD5_67765_AGGATGACTGCGCTATCGGC	LYPD5	614	1114	1432	515	1079	1687
KRT83_10416_TCGATGTAGCCAGCAAACAG	KRT83	412	341	527	282	363	527
ZNF24_20526_GAGAGTGAACTTGATGACCC	ZNF24	310	706	711	487	631	1209
RPH3AL_25026_CTGCACCAAATGTGGGATCG	RPH3AL	684	924	1355	601	1118	802
FAM210A_58930_GGAGTCCTTCGCCATAAGCA	FAM210A	148	319	410	173	209	805
USP9X_21457_ACAAGTGCTATATCTAACAG	USP9X	197	246	250	143	208	359
SHMT1_17319_GAACGGGGCGTATCTCATGG	SHMT1	622	900	683	465	541	1269
TNFSF13_22855_GGGCCCCCCATGTTGCCTGG	TNFSF13	90	160	170	135	110	185
PRPF8_28610_GGACGGGCCTTACATCACAG	PRPF8	129	29	71	39	58	103
CALN1_52388_GATAGACAGCATATTCTGGC	CALN1	124	242	349	371	160	444
BCAS1_22243_CCAAAGGATGCAACCCATCG	BCAS1	333	374	357	257	370	694
CDRT15_61668_TGAGGCACAGACACTTGGTG	CDRT15	201	288	227	100	179	285
DZIP1L_64541_AGAGTGGACCAAACTTTATG	DZIP1L	171	319	499	380	359	388
FBXO46_32709_CGGAGCGTCAGGCTTCCACG	FBXO46	355	499	512	259	414	586
LOC728485_74711_CTGAGGGCGAGTTAGCATCT	LOC728485	209	230	298	93	136	449
CCT7_28541_ATAAGCTTGTCCATGCCACG	CCT7	556	459	889	789	480	802
GDF11_27406_CATGCTAATGACGGTCTCGG	GDF11	599	805	1065	528	635	1176
MBOAT4_73644_TCGAGTGCATCTATGTCGTG	MBOAT4	295	619	744	403	479	1042
API5_22252_TGCACAGTTAGACCTCTGTG	API5	1340	1700	996	1153	1603	1746
KCNG1_10014_CAGCGAGGGCCGCGACAGCG	KCNG1	109	268	424	228	268	709
TTPA_19705_ATAAGAACTTTGCTGCCAGT	TTPA	282	861	898	346	628	1299
NPR1_12799_CCTCAAGTCATCCAACTGCG	NPR1	215	506	689	375	475	772
GDI2_7045_GATCACCACCCGAGTCAATG	GDI2	532	674	636	423	920	954
FAM181A_55280_ACTTGCGATGGTCCACGGAG	FAM181A	1028	1592	1442	957	1381	2022
HACL1_34494_TGTCAGATATCCAATCGCGG	HACL1	173	151	177	104	78	326
SMURF2_47946_TGCAAGTTAGCAGACAGCCG	SMURF2	483	862	822	341	702	1021
KCTD14_48551_CCACCACCCTGGGTACCCTG	KCTD14	823	1281	1150	1037	1373	1483
NECAB2_40219_ACCAGGTCTGTGCCGCGCTG	NECAB2	874	1315	1329	1133	921	2219
GOT1L1_60473_ACTGCAAGTTGACACCAAGT	GOT1L1	933	1612	1129	1128	911	2424
GXYLT2_74519_CCAGTCTCGCAGCGCCCCGG	GXYLT2	148	270	214	168	172	388
TTC30A_56105_AGCTGTCTGGCAAGTGATCA	TTC30A	487	670	640	478	628	960
C8orf37_63029_AATACTTGAAGAGCCCAACT	C8orf37	301	259	307	242	378	499
LMBRD1_43381_GCATATTCAGTGGATTACTC	LMBRD1	44	407	446	109	143	475
ISPD_75004_CACAGCTGCTAAGGAACACG	ISPD	540	837	564	490	798	530
SASS6_63726_AGAGGCATTTGATACAATCC	SASS6	148	388	601	312	402	583
KCNJ11_10058_CCACGATGTTCTGCACGATG	KCNJ11	1239	1658	1979	733	1342	1768
RAB3GAP1_31269_TCGAAATCAGTTCGTACACC	RAB3GAP1	161	329	388	189	82	275
PCDHGB4_22529_AATGATTGCGCAATGCACAG	PCDHGB4	1257	1907	1939	711	1893	2727
RABIF_15700_TTGCTGCCGTCAGACAGAGC	RABIF	1210	1591	1588	1327	1192	2180
METAP2_29770_TTATTGAGAGAACATCCAGT	METAP2	355	965	757	461	418	1395
KCNJ14_10071_CGGCGTGCGCAGCGTCACCG	KCNJ14	134	288	408	115	292	240
IL3_9412_TTGTCTGGGTCATGGGAGCT	IL3	393	1158	1071	363	857	1926
PES1_32926_TAGGGAGTGATCCACACGAT	PES1	450	313	387	126	346	608
ZNF185_20779_GAGCTGCGCCTGATATTGTA	ZNF185	123	243	300	269	187	360
WFDC5_62226_AGGCATTTACCAGAGACCCT	WFDC5	532	1120	981	627	744	502
ARL14_50719_CACAACATACACCAGCCCAT	ARL14	850	1057	670	822	848	762
CCDC15_50683_AACTGACACTCACATATGCT	CCDC15	2522	2851	2415	3207	2169	2503
CDCA7L_42634_TTTCCATGGGAACATCATCT	CDCA7L	809	1189	735	737	1072	1924
ZNF407_42853_CATGGCATGCGATTACTACG	ZNF407	180	204	122	78	4	330
FRMPD4_25875_CAAAACCAAATCCCAGCACG	FRMPD4	673	1142	705	559	1141	1483
RACGAP1_36569_GAAGTGTCGAGACTGTCGTG	RACGAP1	759	1176	866	565	962	1230
ATOH8_54459_ACGAGTAGGAACTTTCCCCG	ATOH8	518	328	383	391	526	465
TOPAZ1_70480_TGTGTCTTTCCGTTTGCAAG	TOPAZ1	747	824	751	733	790	929
ZNF691_37644_CATTGCTCATCCAAGGCATG	ZNF691	704	1135	828	890	994	1404
SEMA4F_28315_CTGTCCGAATGTCTTGTGGT	SEMA4F	460	737	672	874	719	1472
MTR_11896_TTGGAGGAGTCGATGCACAA	MTR	692	1146	1371	1169	1006	1704
FAM221B_72017_AGAGGTATGGGGCTCTAACG	FAM221B	261	596	521	577	297	1269
TRDN_27814_AGCTGACCACGTGATTATCA	TRDN	444	891	953	740	663	1491
PRSS1_15038_GAGTCTTCCTGTCGTATTGG	PRSS1	179	263	167	102	225	413
C20orf24_43799_CCACCGTACCTTATCCTCCC	C20orf24	403	292	366	559	644	495
FAM187B_61952_CCTGTATTGCAACTCCTCGG	FAM187B	186	256	131	26	141	149
DUSP10_30507_AAGGCAAGGACTCTTTCAAG	DUSP10	130	173	201	273	276	393
SBK3_75316_GGCAAGGAGCACGCGGCCGT	SBK3	331	757	412	343	611	892
MCM4_11244_TCACAATGATCTCGTTGACA	MCM4	204	599	378	246	364	830
OR13C2_72027_TGTCAATATGAACAATGTTG	OR13C2	524	745	875	610	547	675
SEMA4G_46311_CTACCCACCTCTATGCATGT	SEMA4G	1280	1284	1636	1817	1187	2198
PANX3_57727_GAACTTGACTATCCGGTCCA	PANX3	544	895	815	534	630	1512
PRPF19_36065_GACACCAACAAGATCCTCAC	PRPF19	542	365	245	413	564	424
HOXA11_8668_GCCACTAAATGGCACCCCCG	HOXA11	443	462	417	409	492	587
NCAN_4103_CCCTCGGATAAAGTGGACCA	NCAN	389	980	1030	697	640	1189
ABI3_38171_CCTGTCTCGAAAGAGCATCA	ABI3	325	933	838	319	462	1017
HRSP12_27508_TGGACAGCTTGTGTCAGGAG	HRSP12	380	755	1046	546	581	1050
SASH1_32471_ACGAATCGCTCTCTGCACGT	SASH1	2193	1947	1918	2004	2231	2812
TBC1D7_38266_GCACCTTCCATACCAATGCA	TBC1D7	1014	1356	1354	901	1042	1652
IGLL5_75768_ACTGATCAGACACACTAGTG	IGLL5	85	230	228	90	338	263
PSMD12_15277_ACTCTACGAATGGTTACCGA	PSMD12	629	687	657	403	852	751
WAPAL_31617_GTGCTTTACTTACCCGTTTG	WAPAL	157	329	345	96	252	403
COL16A1_3656_GTGTTGGGCACACTTCACAG	COL16A1	357	755	721	518	442	1427
CLEC17A_71038_CTCTCACCTGTCATGTTCCG	CLEC17A	270	520	735	355	380	820
ZFP30_30943_AATGAACTTATCTCAGTGGA	ZFP30	204	470	308	224	442	683
PPAPDC3_54223_CCCTGAACCAGCCCCCCAAG	PPAPDC3	226	271	476	311	256	532
GNL3_35013_GAAGAAAGAATTGCCAACAG	GNL3	295	471	284	193	298	249
CCDC74B_55833_ACAGGCCAGGAGGCAAGCAT	CCDC74B	1058	1940	2108	1655	1403	2783
NCOA2_28302_GGGAGGATTCATATTAACTG	NCOA2	340	486	812	350	338	794
RAB34_52561_CTTCCAGTTGGGATACCGCT	RAB34	212	353	417	236	315	1108
E2F2_5208_TTGAAGACCCCACCAGACCT	E2F2	182	300	384	363	233	527
LDHB_10559_TACATCCACTTCCAATCACG	LDHB	916	836	1300	864	1151	1136
CCL23_17031_TCGTTTCAAAGTAACTCTCC	CCL23	322	617	600	196	597	811
ELMO2_47128_AGGACCATCTGCATAACGGA	ELMO2	1238	1752	1982	1479	1332	2778
ZGLP1_75135_TCCTCCAAGAGACAGTGGAG	ZGLP1	397	432	617	502	368	644
KRTAP3-1_52647_TAGGTATCAGGCTTGCAGCA	KRTAP3-1	476	918	1291	949	787	2061
ALAS1_582_CCACAATCTTGGGGACTGAG	ALAS1	380	974	617	607	737	1478
NBAS_39101_GACAAGTGCCTACCAGTGGA	NBAS	223	363	240	69	258	137
Non-Targeting-Control_76969_GAACGCCGCTCAAGTTGATA	Non-Targeting-Control	334	810	911	506	700	1351
CCDC60_63370_GCATTTCATCACAGCGCCAA	CCDC60	282	295	312	280	326	411
SAP30L_49631_AGCTGCTGCCTCATCGAGGA	SAP30L	890	1578	1410	928	1139	2245
DEPTOR_48091_AGGAAGGTGAGGCCACCACG	DEPTOR	151	445	855	219	397	1035
MOSPD2_63209_ACTTACAGTTCCACCCATGT	MOSPD2	932	1333	1669	1187	926	1982
PPP1R27_57815_TGGGGCGCTTCATCCGGACT	PPP1R27	140	154	399	122	255	453
PCYOX1_38787_ACGTGTTAGACAAGTTCATG	PCYOX1	715	1430	1547	713	1106	2108
ARL6_52902_TGCCACTATTATCTAGCCCA	ARL6	714	651	1067	856	881	867
PRODH_14990_CACCTACTTCTACGCCAATG	PRODH	683	1349	1165	1035	1386	1907
RPH3AL_25028_TCAGGGGCAAGATATACTTG	RPH3AL	281	664	481	397	553	1022
MRPS33_39223_ACTGTTTAGTGAACTGCCCT	MRPS33	719	1869	1723	803	1187	2151
MCM8_53712_AATGTTGACTGCATTGACTG	MCM8	791	1255	1167	754	1480	1817
ZSCAN29_61514_AGGATACTGAGATACCCCCA	ZSCAN29	262	284	317	308	470	502
C12orf4_44979_AATACATAGTTAATACCTAA	C12orf4	569	657	801	644	498	1211
CEP19_54674_TCTATGAGAGTGAAATCAAG	CEP19	196	312	290	262	458	650
PBRM1_41877_CAAATCCCAGAGTTTGCAAG	PBRM1	194	372	230	266	236	672
RASGEF1B_62739_CTGCAACGACCCTTACACGT	RASGEF1B	1206	1110	1276	1031	850	1308
SCNM1_48687_AGTCGTGTCTGAGTTAGCAG	SCNM1	447	210	753	212	343	476
FAM229B_73634_CAGTGCTGCCTGTAATGGGA	FAM229B	962	918	829	1010	840	1250
PGA3_73847_TACTTCGGCACTATCGGCAT	PGA3	604	525	471	371	314	675
ZNF330_35999_AGAAGCTTACCACCATTGCA	ZNF330	1102	1440	1660	600	1910	1728
HEATR1_41647_ACTTCAGGGAGTCAACGGTG	HEATR1	370	479	530	333	379	1046
Non-Targeting-Control_76718_CACTGCAGTATTCGTGGCCT	Non-Targeting-Control	1568	1669	2320	1375	1883	2757
PSMC3IP_36716_AGCTCTGCACCTTAGCAGTG	PSMC3IP	587	589	603	426	246	1071
CT45A3_73155_CTGGTAACGTTTCCTCCCAC	CT45A3	651	377	591	430	248	270
ARHGAP40_69557_CCAAACCATTACCTTGACCC	ARHGAP40	252	622	580	205	398	339
CEP57L1_68270_CTTTCTAGGCCCAGCTTCAG	CEP57L1	165	275	262	193	271	515
FLOT2_6465_AGTGTCGGAGATACACCACC	FLOT2	926	1070	1185	849	738	1775
SLC35F6_41204_CGGCTCCATCAACACGCTCT	SLC35F6	181	340	356	95	232	376
CASP14_33216_CACACAGTATTAGGGCCAGG	CASP14	646	835	885	557	1010	965
ZBTB26_46207_ATATTACAGAGTTCCGAAGT	ZBTB26	80	154	201	117	139	291
ADPGK_52089_CCATCATGTGCAATCCAGAG	ADPGK	243	831	636	391	653	894
TOPBP1_30034_GGTGTATCCAGGTGTAACGA	TOPBP1	185	278	189	33	39	200
ANKRD65_73204_TGATGCCTGGGTCTGCCCCG	ANKRD65	131	226	173	40	45	334
NRG3_28974_CGCTACAGCGTAACTCCCGG	NRG3	181	432	346	235	451	772
FBXL14_61361_CCGCCTACCACAAGTCGGTG	FBXL14	306	447	503	315	331	1027
GAL3ST4_49640_ATAGTAAGTTGCGAGCGTAG	GAL3ST4	250	210	360	179	172	267
CCDC58_59908_TTCCAACAGCTTCCTTTGCA	CCDC58	1091	1275	1474	583	1578	1324
PWWP2B_64151_GGACCATCAAGCGCACGCGG	PWWP2B	286	525	531	431	489	1045
PLEKHG6_41905_GCTGGCAGACTCTATCCCCG	PLEKHG6	185	68	167	84	129	114
TMC5_50104_CATAATCCCTCAGTTTACCG	TMC5	453	432	635	395	221	385
ZNF135_20673_AAGACAAAGCCCCCACACAT	ZNF135	489	576	744	789	511	1181
TMEM37_60957_CAAACACTCACAGTGCAAGT	TMEM37	738	852	815	549	694	1373
OR51A2_72509_AGGCCAACTTCATGACATCC	OR51A2	837	1525	1579	1354	1132	2630
KLB_62718_GATGCTTACACCATCCGCCG	KLB	376	676	758	321	558	816
RHOBTB2_32131_CAGCACCTCCTACCTAGCCA	RHOBTB2	720	549	629	635	792	1172
PROX2_67413_AAGGTACTATTGGATCCACC	PROX2	280	497	370	255	369	632
GLMN_30266_TACATACCAGTGTCTCAATG	GLMN	613	1156	1546	974	1090	2095
PHF20L1_37822_TTACCGTAATGAATGTCCCA	PHF20L1	538	1002	1069	368	396	1008
TMEM183B_74392_CTGCCGAACAGCGTTGGCTA	TMEM183B	756	1469	1606	1316	1289	1745
COL9A3_3626_CTCCTGCACAGGGACCAAAG	COL9A3	1329	1362	1021	1048	753	1590
EFCAB9_68202_ATTATCCGTGAGAAACGTGA	EFCAB9	234	654	706	395	498	812
RHOV_64276_TTGAACGTACGTACCAGAGA	RHOV	341	731	802	350	412	1152
SLC2A6_30400_GCTGAAATTGCCGAGCACTG	SLC2A6	92	121	142	216	220	281
GIN1_40685_GAGAATAAGACAACTTCACT	GIN1	331	611	496	676	510	816
DHRS2_27334_CCAGAGTGCTCCCTACCAGA	DHRS2	194	791	547	254	315	690
BLOC1S5_47123_AGTCTGTAGACTCCAACAGA	BLOC1S5	318	730	935	665	811	1180
ZNF385A_34169_CAGATATTACAGGAAATGAC	ZNF385A	394	438	497	418	692	897
RWDD2A_56821_ACAGCTGCAATGCTACATAG	RWDD2A	488	586	773	617	1070	901
KIAA0586_25972_GTAGCTGAATCAATTCCACT	KIAA0586	75	204	268	155	140	234
WNT3A_55103_CATGAACCGCCACAACAACG	WNT3A	667	1410	1338	1008	1567	1581
RND2_21342_GCCGCATTGAGCTCAACATG	RND2	288	530	772	269	721	1245
ICA1L_59761_CAGGCACGCACAGAATACAG	ICA1L	405	664	612	321	729	766
TSTD2_63170_AAGGTGTTACCTTGCCTGTG	TSTD2	377	1224	1255	557	832	2147
ST7L_40869_GACTGCCTGAACATCTGGAT	ST7L	479	368	434	407	603	799
NRN1L_58675_CGATGTGACACCATATACCA	NRN1L	1052	1335	929	153	1273	1546
S100A3_16721_CAAATACAAGCTCTGCCAGG	S100A3	668	817	926	785	705	1052
C17orf47_67628_TGTACACCGAGTTTCTGCAC	C17orf47	348	515	282	313	399	690
OR51E1_61199_GCAACGTAAGTACTGTGGCA	OR51E1	896	2492	1947	1746	2069	2852
IZUMO1R_71717_AACTTCAGCCTGTTTCACTG	IZUMO1R	997	1545	1064	1185	1261	2232
PHF19_34658_TTGATGTCCAAACTGACGGA	PHF19	240	552	517	169	386	813
TBC1D3B_72730_GGTTATACTCCTCATATGCC	TBC1D3B	385	712	517	394	383	783
OR52R1_58183_CAGTTTGATCACGACCGATG	OR52R1	446	1159	1236	476	828	1741
CD244_39416_ATGGCAATGTGTCCTATGCT	CD244	1037	1491	1833	1510	996	1829
FAM189B_28948_CTCGTGCATCTGTGAACGAG	FAM189B	252	424	512	257	400	598
FAM221A_69137_ACAGATTATTTGTGAGCTGG	FAM221A	87	324	289	220	174	410
WDR33_42381_CAATGAACATGGCTCAAATG	WDR33	686	671	937	589	940	1178
WBP11_39390_TCTTCATCTCGCCTACGAGG	WBP11	196	314	316	171	77	254
GPR149_69625_ACAGAAATTGGAAGTAACCG	GPR149	83	176	99	127	108	194
ARMC1_41749_CAGACCTTACCGTATCATCA	ARMC1	334	545	761	617	160	959
CD74_2750_CAAGTATGGCAACATGACAG	CD74	737	817	1238	777	1006	1584
SOD2_17939_CCACCATTGAACTTCAGTGC	SOD2	237	499	649	273	424	1080
OR56A5_71615_CAGGGAAGCTGATTGATCTG	OR56A5	252	394	413	503	308	424
MT2A_11837_ACCGGCGGCGCAGGAGCAGT	MT2A	74	142	148	112	103	290
WDYHV1_41545_TGGAGATGGACCTGTGATCT	WDYHV1	328	1312	1306	382	818	1298
YPEL3_52422_TGTCCCCACAGGGTGAACGT	YPEL3	156	198	169	163	161	212
KCTD18_59822_ACCCGCCAGTAGCTAACACC	KCTD18	839	988	1123	1324	1088	1612
ZBTB7C_64897_AAAGTCGATCTCATAGACGT	ZBTB7C	399	997	1455	571	949	2069
BDKRB2_1696_TGGGTAGCTGATGACACAAG	BDKRB2	597	1105	1349	584	1033	1610
CTPS2_44252_AAGACAACAATATCACCACG	CTPS2	301	378	253	275	171	493
ENPP3_13627_ATTCAACCAGCACCAAACAA	ENPP3	1243	1935	1920	2070	1987	2874
TMEM205_70361_ACTAGTCCGAAGGTATGTCG	TMEM205	140	99	7	28	68	179
PEX10_13686_AGGCAACATGTAGCCGCTGG	PEX10	563	1029	1139	658	471	1418
HAO2_38056_CAGAACCACAATCCAAGGGG	HAO2	500	828	909	515	610	1047
KCNV1_35400_CTGCAGGAGATCCAGTACTG	KCNV1	693	934	948	641	643	690
ABI3_38172_CGGGCACACTCTGCGCATGT	ABI3	876	1309	1047	883	1550	1551
CHCHD3_41019_AGAACAGCTGGCTAGACTGG	CHCHD3	192	268	200	92	128	309
PXDNL_60521_ACGCGCATGCTCATGCACTG	PXDNL	2652	2174	3061	2205	2242	4083
VIPR1_20165_ACAGGAAGCTCCACTGCACG	VIPR1	776	852	449	588	164	1173
TBC1D2B_31741_CCTCGGCCACTTGGACATCG	TBC1D2B	382	1089	984	787	630	1033
LTA4H_10828_TCTAGTGACCAACAAAACTT	LTA4H	381	633	611	232	406	668
FAN1_31200_ACTTCGTTCAAGTGGATCCA	FAN1	577	784	617	610	914	931
APRT_997_CGCCTGCGATGTAGTCGATG	APRT	1067	1221	1251	733	1072	2011
TBC1D8_30235_AGAGGCGAACATCCGCCCCG	TBC1D8	269	658	881	495	528	1410
KIF2A_10156_TGGTTGGTTCAGCACGTGCA	KIF2A	70	107	153	16	112	220
TENM3_43120_CTCAGAATTATCTACGCCAG	TENM3	440	646	446	356	196	810
KRT1_10306_GGATGGTGCTTATATGACCA	KRT1	326	777	540	415	378	1391
CORO2A_20240_GGTCAATAACCCGAATCTTG	CORO2A	133	284	321	290	229	573
SPDYE1_68313_AATACGCTATGACCATAGCA	SPDYE1	848	1566	1159	782	945	1226
CDK14_13778_ACCTTCTGATCAGTGACACG	CDK14	763	1909	997	1345	1585	1841
RBMX_36014_CTCTAGTATCACGAGAACTT	RBMX	471	867	990	278	480	864
C1orf106_43306_GGTTCGCCGCAGGATCGGAG	C1orf106	375	498	605	381	303	524
WDR19_46352_GCCAGTTAGACAATGGCATG	WDR19	527	1016	918	492	859	1580
LRFN4_48663_CAATCTCTAAGGTCCCGTTG	LRFN4	214	317	182	205	270	512
RAB9A_24619_AGGAGCGATTCCGAAGCCTG	RAB9A	559	706	515	533	561	787
C11orf45_65386_CCTCACACAGCCACAGCCGT	C11orf45	368	630	553	563	604	1005
MAPKAP1_48956_TGAGGTAATATCGACTGACT	MAPKAP1	112	269	245	61	149	258
FANCB_6065_ACCACACTGCTGTAAGCAGG	FANCB	389	617	514	485	765	1290
C4orf19_42204_GTGTGCTGCTGGCCTCAGAA	C4orf19	524	1134	1387	192	613	1650
Non-Targeting-Control_76514_ACCTATTGTCCCTTCAAGCT	Non-Targeting-Control	832	1934	1476	970	1784	3013
RAB8B_39456_CCTGCTGATCGGCGACTCGG	RAB8B	453	777	167	291	473	1394
CRIPAK_68162_AGCAGGCGGGCACTCCACGT	CRIPAK	190	368	344	227	519	513
CADM2_66315_GATGAGAATCCACTAATCTG	CADM2	240	649	623	479	476	1110
AUP1_1519_GTGTCCCCAGATTCGTAGTG	AUP1	708	1049	1250	643	1150	1770
TMEM154_64948_GTCACTGCAGCAAATGTGCT	TMEM154	968	1028	612	665	879	1350
SPP1_18091_CATCATCCATATCATCCATG	SPP1	745	1101	1389	964	699	1792
FAM71F2_69762_GTCTGCCACCGTGATCCTCG	FAM71F2	779	1282	1262	811	963	2190
RANBP3L_64984_TTTGCACAACTTCGAGCTTG	RANBP3L	394	770	835	539	780	1114
DGAT1_22706_CACACCAGTTCAGGATGCCA	DGAT1	1363	1219	1233	1427	1164	1775
CNTLN_40852_ACTCCTCGATACCTGACACA	CNTLN	684	877	606	760	545	1465
BCKDHB_1626_CAAGTATCGCTATCGCTCTG	BCKDHB	438	651	551	905	855	925
DNAJC13_32442_TTATAGTCCGAATAAGCATG	DNAJC13	113	336	380	146	314	451
MRPS34_48576_CATGTACCATGACTGGCGGC	MRPS34	280	484	678	625	263	362
PTGES3L-AARSD1_76254_AAACACTCACCGTGCCATTG	PTGES3L-AARSD1	509	654	348	585	550	951
BHMT2_33513_GCATTTACATCTTCCCACTG	BHMT2	584	421	560	134	401	651
SPINK4_35940_CACCCCTGTCCACAACAAGG	SPINK4	125	201	294	151	258	210
SCYL2_43017_AGCAGTGTGAAAATGGTGCA	SCYL2	1131	1987	2147	408	1301	2778
COBL_32199_CACCCCGCTTCCCATGACGT	COBL	687	868	1042	648	825	1225
MT1F_11819_GCACTTGCAGGAACCAGCGC	MT1F	659	689	843	572	913	1036
P3H4_28653_CAGAGCGTGCCCGTACGCCG	P3H4	159	84	174	218	37	332
PPP1R10_14602_CCAGCCGCCAGTCTTACCAG	PPP1R10	469	587	374	355	332	726
NEDD8_12420_TGACATTGAACCTACAGACA	NEDD8	692	1073	1139	1020	856	1322
ATRX_1508_GAAAATCTCAAAAAACGCGG	ATRX	57	146	136	99	153	230
PRAME_33076_ATCATCTTGATATCCTGCAT	PRAME	1534	1309	1335	759	1574	1923
LTF_10862_AGCTGCGCAAGTGTAACCAG	LTF	883	1330	795	651	1208	1770
SMG7_26315_GGGGGGATAACATATGTTGG	SMG7	128	344	357	90	173	708
SPIN2A_39994_CAGCCCACGATGTTCCTGCG	SPIN2A	422	814	582	335	815	1374
GUCY2F_8017_TGCAGTGTTGACCATTACAG	GUCY2F	321	368	364	380	373	415
KRT1_10305_ACTTCTTGTATGCCACCAGG	KRT1	308	339	396	226	380	722
CNP_3522_CCTTCTCCGAGGAGTACAAG	CNP	311	634	537	484	607	1334
ITGAV_9790_AGAACATGACTATTTCAAGG	ITGAV	368	773	845	770	473	1245
TEPP_70317_AACACTGCAGGGGTTTGTTG	TEPP	811	915	775	673	670	1091
CGGBP1_22273_AAACTCAGTGACTCGATCCA	CGGBP1	365	846	811	832	578	861
BPIFB4_62240_TATTGGACTTACAATCCACG	BPIFB4	250	623	139	350	203	614
PGA5_13781_AAAGACGACGGTGAAATCCT	PGA5	123	250	425	155	247	484
BCL11A_39525_TGAAGGGATACCAACCCGCG	BCL11A	150	409	463	267	314	331
STYXL1_39242_TCCCTGGCACGATTTCAATG	STYXL1	773	521	644	266	533	730
GPATCH2_41576_ACTTAAATAATAATGTTCGA	GPATCH2	237	651	473	247	392	699
KMT2E_43700_GGGCAGTGCTACTACAACGC	KMT2E	334	511	951	634	296	951
ANKFN1_63500_GGTTACCATGAGACAGACAT	ANKFN1	130	238	191	205	123	157
ZNF665_49946_GAGAAGTCTCCTAATAATCG	ZNF665	138	207	311	316	227	334
43718_62425_AAATCCCACTGTATTCACAA	SEPTIN10	860	1223	1138	1104	1218	1673
ZNF582_61909_ATGAAGTCGAATCACCCCAA	ZNF582	263	235	374	147	402	523
CCK_2461_ACGATGGACATTCGTCCAGA	CCK	687	1183	1501	745	889	2243
SLC5A10_58926_CAGTGCCAGCAGCACGTACG	SLC5A10	114	215	241	203	235	489
TMEM158_34051_AGCTCGCTGCTCGTGCGCTG	TMEM158	798	1134	795	421	1091	1709
FBXO34_41367_ACACGGACTGGTTCGCTCTG	FBXO34	699	967	1012	474	997	2142
SSRP1_18276_CGAATGTCATAACGACCACG	SSRP1	418	584	582	587	706	870
NXT1_36502_TGTGGATTTCAAGACCTATG	NXT1	120	360	371	239	175	453
ADGRD1_67341_AAAAGAAAACGTGACCCCTG	ADGRD1	85	239	162	126	89	194
EP400_46086_GTCATTGTCATAAAACACGA	EP400	319	708	529	378	390	760
SPINK7_53939_AGTCAGAACCACAAACTGGT	SPINK7	495	691	973	620	913	1075
DIABLO_44295_ACCAACTGCAGTCATCCAAG	DIABLO	1309	1708	1562	1355	1472	1658
LARGE_24209_AGACAGCACGGACGTCACCC	LARGE	825	872	1618	854	1091	1896
GSG1L_61579_CGGCATCTGGTACTCGTGCG	GSG1L	462	689	555	64	533	863
TNNC1_19390_GTGCTCACTTGTCAAACATG	TNNC1	733	1227	864	877	571	1379
ADAMTS19_64259_GACCATCAGCACACGATGGG	ADAMTS19	809	1414	1828	1203	1181	2475
Non-Targeting-Control_77282_TCAATTCTCACTCACGACCA	Non-Targeting-Control	1261	1999	1839	2097	1812	2129
CCDC169_74730_AAACTCAATACTGACAATGA	CCDC169	575	1198	1325	1203	1036	1389
TSTD2_63169_AACCAGCATCCATAGACATG	TSTD2	410	932	631	336	580	1347
EXT2_5904_TTGAGCGATGTGTTACAAGC	EXT2	117	541	282	324	435	714
AADACL3_59223_GGCATCGTGTACTACCACGG	AADACL3	353	705	495	391	366	606
EPB41L4B_40254_TCTGCACATCAACATAAACA	EPB41L4B	842	1438	1344	968	1366	1576
PATE3_75530_TAACATGCCACCTTCGCACA	PATE3	735	983	711	746	687	1352
TMEM184A_65017_ACGTCTACTTCGACTCTGTG	TMEM184A	687	1080	1122	764	1052	1859
EPS8L3_49297_GCAGTCAATGTACTGTGCCT	EPS8L3	785	960	1742	1296	971	1635
MTFMT_58607_GAAGCACTGTATGGATTACA	MTFMT	422	371	589	369	345	600
HOXB5_8694_CAATTTCACCGAAATAGACG	HOXB5	360	817	994	522	456	1419
ANO8_46327_CCAACAGCGATTCGACCCGT	ANO8	245	547	438	196	506	621
GBF1_22814_ATGGATTACGTCAATCCCCG	GBF1	649	594	662	284	495	720
ZNF157_20736_CCCATTAACAGGCCTCTGCG	ZNF157	361	575	652	297	530	779
SPARCL1_21847_GCATGCTAACAGCAAGCAGG	SPARCL1	369	393	478	461	446	705
POLR1B_53047_ACAGGCCGTACCAGTCTACA	POLR1B	454	892	803	706	442	916
FOXL2_1845_AGAGACCGGTCGCACAGTCA	FOXL2	613	666	1356	697	519	1297
ABHD13_54567_AATAGCCACTGCTCCACCCA	ABHD13	1695	1727	1153	1431	1302	2217
GMPPB_36801_GGAACCCTCCAAGTACGGTG	GMPPB	155	187	525	30	280	337
FANCL_41631_ATTTACAACTGAAGAATGCA	FANCL	865	1624	1943	921	1278	2895
USP17L27_74678_AGCCCAGCCCCCACCGCAGC	USP17L27	237	134	174	166	112	377
PDE6C_13534_GAGCACGGATTGATTAAATG	PDE6C	73	130	110	91	125	163
ANKRD6_31102_TGCTGCCCTAAATCACAAGA	ANKRD6	316	398	283	313	248	496
SOX14_21844_GGGTCCGTGTCGCCCAGGTA	SOX14	311	899	1048	517	607	1495
RPUSD2_35524_AGGAGCTACACCCCTTGCAT	RPUSD2	1927	1710	1317	1342	1706	1810
MAGEB18_68469_CACCCAGTGCAATCATCAGG	MAGEB18	724	987	1119	667	560	1991
INSL5_26767_GGGATCCCTCAAGCTCAGCA	INSL5	661	759	877	818	716	1448
OR10AD1_58359_GGGGCTGAGAATTACCACGA	OR10AD1	210	263	380	327	89	343
NIPA1_58628_TCACCCGAACGGTACTCCAA	NIPA1	802	869	833	1005	608	1115
PIK3CB_13974_AAAGAGCACTTGGTAATCGG	PIK3CB	632	990	852	583	832	1081
PROK1_53576_GAGCATGATTGAGACTCGCG	PROK1	531	614	241	407	539	732
ZNF70_20592_GGATTATCTGACACATGCTG	ZNF70	438	1082	583	623	628	1276
RCN1_15950_GACCTTCGACCAGCTCACCC	RCN1	905	563	597	563	538	651
DBT_4559_TAGACGATATTGCCTATGTG	DBT	634	1073	1044	654	964	1405
SERPINE2_13906_AGGACCGACGCAATCCCATG	SERPINE2	558	663	627	406	791	778
DLG3_4810_GGGGATGATTGAGTCTAACA	DLG3	200	346	322	118	238	624
C20orf62_61009_ACGTCCAGTGAGACATACGT	C20orf62	183	454	383	262	434	673
ESF1_39073_ACCAAGAAGGCTAATCACAA	ESF1	155	601	453	231	206	595
ZC3HC1_38962_GGGTGATCCATTAACTGACT	ZC3HC1	291	675	605	142	327	1075
SLC22A7_29356_CCTGTCGGACAGATATCCAA	SLC22A7	339	834	684	317	666	1205
MSH4_11761_AAGAGCTGGACACCACAAGT	MSH4	1621	1849	1197	1446	1516	1773
AK7_58471_AGCTTCCTCAACCAAAGTGA	AK7	182	119	339	111	157	570
RYR2_16702_GATGGTCCCTCACCAAATAG	RYR2	120	329	309	86	337	473
ZNF791_63612_TCACGTGTACTCGAAAGGCT	ZNF791	629	819	1267	1114	933	1297
RPL15_16349_AAAACCATTTACCTCTGCAA	RPL15	333	434	388	307	266	396
TMTC2_63323_TCTGGTACTCCACATCTGAA	TMTC2	504	593	637	910	515	1153
OPN5_65768_CTTGGCAATGATCTTTACGT	OPN5	374	1191	1153	330	638	1230
BTC_1903_AGTAATGCTTGTATTGCTTG	BTC	400	769	556	372	773	1247
CCS_26615_GGTGCGCAAATCCCTGCAAG	CCS	372	550	585	471	582	1118
KCNV1_35401_GCTTAACTCAGCTGACATCA	KCNV1	611	1145	1080	873	1221	2000
FBXO45_64797_ACCACACTTCCCATGCATGG	FBXO45	1234	1786	1952	1402	1551	1729
ALKBH2_58421_AGGCAACGTATGGCGACGCT	ALKBH2	623	778	1096	508	597	1849
GBX1_6954_GCCCCGCTAGCCTCTTTCGC	GBX1	411	478	613	559	544	858
RERE_1319_GTGTGTATATCGAGAGTCGG	RERE	213	218	277	43	87	294
ENDOU_23377_ACTAACCGTGGTCACTACAC	ENDOU	415	880	1074	1012	729	1210
CTRB2_72926_CCGACGACGACTTCCCCGCG	CTRB2	264	499	583	295	382	784
RCHY1_34026_TTCTGATATTCTGATGGCAT	RCHY1	280	600	563	827	438	696
ASB5_60797_CACATGCCACGTGATCTCCA	ASB5	2443	2075	1882	2679	2053	2701
CHMP5_38907_AGCTGGTCTTGTAAATCCTA	CHMP5	417	512	863	382	556	1233
C1orf43_34065_GCTTTGCGTACACCCTTGAA	C1orf43	602	550	330	542	546	1019
CTBP1_4179_TGACAACATCGACATCAAGT	CTBP1	796	1318	1385	928	470	2237
BDKRB1_1692_GCCACGTTCAGTTGCCGCCG	BDKRB1	172	165	109	114	26	167
AQP1_1017_ACACCCCACTCACGTCATTG	AQP1	572	779	577	970	708	908
YEATS4_21277_AGCTATGGCAATCCTTTAAG	YEATS4	283	609	804	428	521	956
KMT2A_11548_TTGACCATAATTATGCTCAG	KMT2A	168	589	500	304	109	589
SLC9B2_60142_GTGCACGCCTCCACAATACA	SLC9B2	736	1226	834	831	835	1072
PRNP_14978_CGGCTTGTTCCACTGACTGT	PRNP	781	1015	830	807	1214	1136
APOL1_22263_AGGCACCACCATCGCCAATG	APOL1	1519	993	1198	785	1071	1468
NONO_12696_GCTCTGGACAGATGCAGTGA	NONO	590	380	459	249	715	601
MSANTD3_55781_CAGCTGTTTGAAATCCCGCA	MSANTD3	524	726	783	590	845	1118
RPL29_16410_AAGATACGAATCTCTTAAGG	RPL29	220	118	244	89	128	262
DPEP1_4981_ACACGTGAGCCAAGTCGATG	DPEP1	805	1588	1867	1412	1093	2219
TCOF1_18892_TTAGGGTCGACAAAAATCAG	TCOF1	169	712	608	443	301	1257
RGS14_28753_CAGCAGCCCCTTCCCAACCG	RGS14	620	510	504	548	584	806
IFIT2_9190_GAAGAACATCTGTTACACCT	IFIT2	889	1491	1349	1126	1091	1372
SP8_65897_AGGACGAGGAGCGTTTCCAG	SP8	883	1317	1053	509	1057	658
WASF3_29240_CTGGTGACGTGCCACCACAC	WASF3	779	1432	2114	1296	1259	2278
C15orf52_70928_GCAAGCCAGCAGACCCTCGG	C15orf52	43	95	96	34	50	147
TEX38_70411_TGTACTGGATTAACAAGCGA	TEX38	394	302	452	429	367	722
PRLHR_7525_AACGTGACGAACTTCCTCAT	PRLHR	601	446	1247	766	954	2187
PLAG1_14086_CATACAACAAGACTGCACCA	PLAG1	434	347	785	497	306	407
RAD51B_15746_ATATACCGTTTGCATCTTTG	RAD51B	857	1427	1278	1605	617	1703
HOXA9_8657_ACCACAAGCATAGTCAGTCA	HOXA9	482	819	598	734	613	779
ST7L_40868_CCCCGCCACGAACCACAACG	ST7L	543	354	651	262	615	606
KDM4E_71724_TCCTGAGTCATGCAATTGAA	KDM4E	243	480	379	125	283	515
DEFB105B_73494_ATTTGCTATGTTCTTCATTT	DEFB105B	497	892	1075	489	1259	1732
TMED7_37536_CGAGCAGCCTGCACCCCCAA	TMED7	888	1176	822	1353	1069	1667
GAMT_6862_CACCTTGTGTGTCTGCCGTG	GAMT	568	1367	588	660	1018	1381
IL4_9419_TACTCACCTTCTGCTCTGTG	IL4	2009	1251	1578	1483	943	2005
ZCCHC13_71522_ACAGTTCTTAGCATTACGAC	ZCCHC13	172	492	398	325	561	872
HMGA2_21281_GCCCTCTCCTAAGAGACCCA	HMGA2	348	497	551	375	423	833
NACC2_60556_TATGCTTCACCCCTGCACAC	NACC2	1044	1140	1762	825	1020	1483
TSN_19626_GTTGAGCCAGATCGGGAGAA	TSN	1042	1531	1412	1163	1370	1601
GSC2_7848_GCTGGCGCACCCAGAGACAA	GSC2	323	285	367	376	202	536
POLR3B_43090_TGACAAGCGAGACAGCACTT	POLR3B	433	277	326	240	267	795
ENTPD6_2686_GAACTGGAAGACGTGTACTC	ENTPD6	201	192	309	254	302	332
RBM12_27127_AAGGTCAAGATCACCACATG	RBM12	442	924	631	661	700	1528
SNRNP27_29859_CATCCCGGGAGAGAGAACGC	SNRNP27	153	74	29	6	147	148
ICAM4_9107_GCGCGAGAGGGCTACCCTTG	ICAM4	521	814	1003	612	362	1154
EPS15_5721_AACAGCCAGACATTACCAGT	EPS15	270	592	274	413	468	471
ERV3-1_5792_GTCTGTGGGGGAATGAACAT	ERV3-1	397	935	883	517	408	1746
IFNA2_9205_CTGCCTCAAACCCACAGCCT	IFNA2	894	1027	1020	711	1078	1395
HSPD1_8978_ATGCTGTGGCCGTTACAATG	HSPD1	772	995	805	754	1272	1315
ANAPC4_36860_ACATACTACCTTATTCAGCT	ANAPC4	915	985	1450	1203	1357	2382
METTL7B_64409_AAGCTACTTCCCCTACCTGA	METTL7B	918	806	536	593	497	638
MGST1_11463_GACCACTCAAGGAATACAGG	MGST1	1016	904	1199	1468	1133	1203
XPO4_47639_GATGTCGTTGTAACTGACCA	XPO4	458	689	527	191	260	892
MCM8_53711_AATGACCTGCCTCGACACAC	MCM8	625	899	646	626	905	1208
Non-Targeting-Control_76713_CACGAACTCACACCGCGCGA	Non-Targeting-Control	552	820	1131	761	918	1361
ZNF747_48555_ACTCCACACGCAGCTCCCAG	ZNF747	663	750	516	521	498	982
GRXCR1_71333_AGGTTGTCCGGACCACACGA	GRXCR1	600	795	639	341	438	932
HMGXB4_26801_AAAGATCAAGGTTAGCACTG	HMGXB4	287	834	920	375	594	1278
PDCD6_26742_CTCTTACCGCCCCGGCCCTG	PDCD6	471	435	241	253	255	424
IL17F_56844_GCTTGCCTTTCTGAGTGAGG	IL17F	281	451	407	190	201	371
GPX5_7680_TTGCGCTGTCAGACCACAGT	GPX5	1036	1311	1816	1330	1485	1665
IL15_9523_CAAGTTATTTCACTTGAGTC	IL15	314	773	638	493	557	1002
HELT_71999_GGTACTGAACGGTCATCTCG	HELT	276	363	354	239	249	718
LAMTOR4_71410_GAGCGAATCCCAGACCAGCT	LAMTOR4	269	299	446	421	545	392
NCAPD3_32415_AACATAGCGTATTCCCCACA	NCAPD3	1366	1342	1477	1617	1570	1535
MRPL17_47058_TCGGTACAAAGATCAAACTG	MRPL17	337	606	724	580	455	875
NFIC_12525_ACCTCGCTCACGCACGAAGT	NFIC	487	871	757	515	618	1187
MOG_11680_GACCAGGCACCTGAATATCG	MOG	109	192	348	250	252	431
ZNF195_20799_GAACCTGAGAACATTGACAC	ZNF195	395	586	674	242	648	982
TTC28_32479_ACCAGGCGGTCAAATACCAT	TTC28	241	373	324	316	440	619
FLJ44635_72051_TGGAAGGGAAGATAGTCAGT	FLJ44635	234	725	742	370	495	531
EVI2B_5884_TGTTATCCATACAAATGTCA	EVI2B	224	363	489	288	468	589
CIDEB_35667_CACAAGCGGACCATCCGGAA	CIDEB	437	609	420	574	660	823
PPFIA4_22099_CTTCCCTCAATGCCGAGTAG	PPFIA4	1215	1524	1661	1271	1674	1627
COLGALT2_31803_AGGCAGCCCTTCGAACTGCG	COLGALT2	1019	2153	1551	1025	1224	2128
GORASP1_47887_ACCAACCACATAGTCTGTGT	GORASP1	446	682	635	717	579	843
CDIP1_36926_TGGGGCATTGGGTGACCCGG	CDIP1	295	684	552	472	550	1148
SGIP1_53225_GGCGATAGTACATTGCGAGG	SGIP1	305	497	723	411	493	906
TBC1D8_30236_GAAATGCTGCCTGGTAACCG	TBC1D8	488	1027	867	818	858	1098
CPS1_3818_TAACCCACCCAGTGCATAGG	CPS1	379	431	540	820	692	771
ESPN_52414_GTGCTCGACGAGAAGCCTCA	ESPN	58	143	317	133	156	401
CHCHD6_53412_AATCCCCATACCTTTGTGAG	CHCHD6	1090	1268	1575	1610	1130	1281
CD52_2977_AATGCCTCCGCTTATGTTGC	CD52	274	582	540	484	374	673
LTBP2_10846_CTGGCCATTCTCAATCACCG	LTBP2	196	192	333	265	171	111
RPS7_16536_GCCAAGATCGTGAAGCCCAA	RPS7	75	189	188	22	4	84
PDHA2_13593_AGTGAGCACTGTAGTGACAG	PDHA2	1358	1496	1907	680	2167	2957
BAIAP2L2_50716_GCTCGAGTACCGCCACCGAG	BAIAP2L2	343	758	714	396	643	946
MGP_11459_GGAGAGCTAAAGTCCAAGAG	MGP	401	486	470	349	379	672
MAP1A_11101_ACACAAAGACCGTTGGCCAG	MAP1A	851	1435	1487	722	1199	1844
ZNF730_75216_CCATACAAATGCGAAAAATG	ZNF730	274	727	848	497	735	1257
CERS6_66352_TGCCTCGTATTCCACAACCA	CERS6	725	634	1058	515	864	1246
ERVV-1_61812_GACACCAGTGAGTCAAGTTA	ERVV-1	316	309	377	182	170	340
WHAMM_58637_AACGTTCATTAATGCTACCA	WHAMM	614	1105	901	536	610	1116
IER2_25318_GCACCCGTTTCCGGAGCCAA	IER2	474	406	359	494	184	704
PACS1_43041_GCAGTGATGATCCATTGCAT	PACS1	323	180	323	252	185	521
GTF2H3_7958_CAAATGCATAGATGCCGTGA	GTF2H3	617	1115	822	731	668	1271
HES7_53979_CACCCCCGCGCTGTACCCGG	HES7	367	202	146	234	282	292
RBM44_70465_AAATCCTAGCACATTACCAC	RBM44	1294	1437	1939	1353	1182	1758
SDHB_17091_TGTGCAATGAACATCAATGG	SDHB	119	351	501	102	305	605
SH2D3A_26813_ACCAGCTCGCAGTACGTCGG	SH2D3A	924	1204	1790	958	1550	2681
AKT1_569_CCTGCACTCGGAGAAGAACG	AKT1	790	1186	852	1376	1009	1403
AES_473_CAAGCTCGAATGTGACAAGT	AES	311	444	190	198	171	351
CAMSAP1_63084_GGATTCGATCCGTTCCCCCA	CAMSAP1	506	780	892	594	846	876
HBA1_8187_CGACGCGCTGACCAACGCCG	HBA1	402	487	699	333	376	804
FAM189A2_24761_ACCTCCAGATATTCGCAACC	FAM189A2	328	604	518	302	568	901
MSL3_29617_CATCTTCCCTAGGAGCCAGG	MSL3	262	235	377	215	157	402
MAGEB17_74050_AGGTGAAGACCAATGTCTCG	MAGEB17	318	962	1204	556	591	1668
UGT1A9_40306_TTCAACTTCATATACCCTGG	UGT1A9	244	837	911	684	1051	1380
NBEA_35337_ATGATGTACTACTATTGGGA	NBEA	528	1491	1449	488	677	1791
MEIS3_44572_CCTCCCAGGTTCGCTCTGAG	MEIS3	420	723	756	386	477	1101
RBM4_15919_GCCTTACACCATGAGCTATG	RBM4	292	383	431	434	299	565
SHC3_39577_TCATAGCGAATCACCACATG	SHC3	705	1352	1154	897	893	1519
C17orf82_71021_AGGCTCGGGGTATAAATCCA	C17orf82	105	214	232	216	166	472
BNC1_1764_TGCATTGGTCACACTGACGG	BNC1	1038	985	884	843	779	921
DEPDC1_42880_AAGCTTTCTACGATTTGGTG	DEPDC1	672	1120	1041	960	1388	1992
CNTN2_18729_ACTGGAATCCTATCTGTGCG	CNTN2	415	690	904	538	683	1217
MYPOP_68917_ATCACCAGCTGGAAGCGCAC	MYPOP	1265	1402	1914	1284	1312	2335
C7orf72_75340_AAAATCCACTAGGGTTGGTA	C7orf72	176	369	359	348	363	686
INVS_35643_ACTATCCCATCTGACAGCCA	INVS	914	1330	1214	1046	1630	2087
FGF4_6248_TGCACCCAACGGCACGCTGG	FGF4	326	757	830	732	874	1239
OR4F4_35244_GCCGTGCACTTACCCTTCTG	OR4F4	1332	868	824	898	505	674
RETSAT_40887_CCTATGAACACCTACTGCCG	RETSAT	373	412	394	304	373	407
PSTPIP1_23704_GTCTCGAGGAGTTTCGTGAG	PSTPIP1	376	877	631	454	706	1411
DLX1_4823_GCTGCTGACCGAGTTGACGT	DLX1	86	148	153	28	119	224
NUGGC_71432_GACTGTATACACCAGATCTG	NUGGC	832	1311	981	877	793	1322
PAWR_13319_CTCAACAACAACCTCCCGGG	PAWR	149	166	128	178	203	270
PCDHB7_43979_AGTGGCGTAAGAAAATGCAT	PCDHB7	549	1000	889	475	901	1540
SPEN_31458_GTTTGCCTACCTCGTGAACG	SPEN	601	675	792	450	388	1070
CPT2_3832_TAAAGGATTTATCAAACCAG	CPT2	158	478	616	362	487	856
SLC8A1_17578_CCTCGGTCCTAGCACCATCG	SLC8A1	549	1053	1109	672	1030	1456
HAX1_28140_GCCGAAGCCAAATTCCTCAG	HAX1	189	318	267	223	239	365
ARNT2_26420_GTCATCGTATGACTTATCCC	ARNT2	421	795	765	296	370	956
ASAP2_23202_GACTCAGTCAAACCCAACCC	ASAP2	246	125	200	207	144	299
AQP12B_74317_GGCCCAGCAGAGGCGCGTCA	AQP12B	86	301	239	189	214	412
LDLRAD1_71127_GAGTCCAAGAATGGTGACCA	LDLRAD1	137	335	283	135	211	550
SREK1_61067_GCCACCACTTATGGGAAACG	SREK1	284	523	791	571	518	1189
ADRA2C_417_ACACAGATGCACGATCGACG	ADRA2C	464	311	844	321	667	921
HIST2H3A_68593_ACTGCTCGCAAGTCGACCGG	HIST2H3A	186	34	28	26	46	28
RILPL2_64395_CCTGGGCCCAAACAAAATGG	RILPL2	501	523	646	607	578	775
RET_16024_TGCCGAACTTCACTACATGG	RET	506	1208	1068	603	906	1809
PYCARD_36506_GGCTACGGGCGCATCCCGCG	PYCARD	62	78	178	30	71	238
PATZ1_33282_TGAACCGCAACCCACACACA	PATZ1	652	425	310	659	319	543
KIR2DS4_10192_CTATGATCACCATGTCCAGA	KIR2DS4	925	1340	1248	936	1085	2685
ARCN1_1062_AGTACGCTTGCCCATACTAG	ARCN1	373	1015	826	801	784	1226
HRNR_71158_GACAACATGGATCTACGTCA	HRNR	724	1243	1134	683	1110	1860
BNIP2_1828_TCCAGACATTAGCCTGACAC	BNIP2	192	227	326	83	313	686
IQCF3_72341_CCACCAGCACTGAATCATCC	IQCF3	576	746	876	902	541	684
SEC14L5_25719_GTACCTCGCACATTCCGCGC	SEC14L5	395	694	693	487	641	1114
SLC35A3_32829_TCCTGTCATCAAAATTACTA	SLC35A3	259	521	434	332	489	893
ATR_1503_GCCCAGGTCACCAATTGTGG	ATR	155	236	240	181	329	437
CTDNEP1_32695_CCCCACCACCACACACCTTG	CTDNEP1	1153	1255	920	1211	942	1946
FAN1_31199_ACGAATCTGTAAAGGCCCCA	FAN1	298	458	367	215	317	650
IGFL2_61895_TGTAACAGCACTGCTCCAAG	IGFL2	381	604	559	556	244	741
C9orf50_70555_GTGTATTAGAGCACTGCCCA	C9orf50	224	561	373	194	586	652
LY96_33395_AGTAATCGTCATCAGATCCT	LY96	569	915	724	562	990	1373
FAM207A_54867_AGCGTCCCTTCCATCAGGAG	FAM207A	457	842	894	611	611	1274
TMEM240_68953_AGGAGATCGACCTCATGCTG	TMEM240	581	1224	1030	346	741	865
ZNF264_24790_AGTGACACAAGGAAACTCAG	ZNF264	440	911	868	591	802	1449
CEL_3021_CACACGCGGAAACGTCATCG	CEL	578	919	591	424	1248	1282
DISP1_54666_TGGCAGAGATCACCAAACTG	DISP1	236	327	457	245	281	567
TICAM2_70171_TGTAAATGCTGTCTGCCACA	TICAM2	319	784	501	451	409	930
SLC44A4_51271_AATGACACCACCATACAGCA	SLC44A4	1934	2045	2339	1975	2057	2136
ARHGAP33_57538_ATACCGTTTGATCACATGGG	ARHGAP33	340	446	575	236	500	863
BTC_1902_AGGACACTCCACTTACACAC	BTC	251	358	153	359	495	517
NAGS_63514_ATCTTCCTCAATAACACAGG	NAGS	438	860	924	743	664	1015
PTPRA_15460_GAACTTGAGCATGCCGATCG	PTPRA	314	416	523	590	465	580
USP17L19_75627_TGATCCACCTGCTTGTGCCC	USP17L19	1786	1054	1427	1596	1798	1642
NUDC_28996_GCTGCAGCTAGAGATTGACC	NUDC	174	135	286	103	121	138
TMEM63A_25749_ACGCCATCTCTTACTACACA	TMEM63A	441	678	1047	613	298	944
FIS1_37572_AAGGCCTTAAAGTACGTCCG	FIS1	105	228	278	124	246	470
P2RY2_13198_CGTAACCTGCCACGACACCT	P2RY2	586	580	519	662	246	539
VPS25_53448_GGGGGAAACTCATCTATCAG	VPS25	100	144	135	40	147	304
MAP3K4_11352_GCATGTCAACCAAACATCAG	MAP3K4	343	504	407	544	437	549
C4orf22_66570_GGACTCGCAGATCACTACTG	C4orf22	402	515	665	280	362	967
HNRNPL_8616_TGCCCTCACCATATTCTGCG	HNRNPL	955	1394	1276	1021	1075	1919
PTGES2_50770_TCCTTACCCCGACACCAGGT	PTGES2	358	249	182	224	225	355
SEMA5B_39920_CCTTAGCAAGCACCCCACCG	SEMA5B	197	281	424	97	288	260
GRAMD2_64482_CAGGTCATATACACTGTCCC	GRAMD2	354	334	204	303	221	449
VAMP5_29175_AGGCAGGAATAGAGTTGGAG	VAMP5	114	309	246	180	100	273
PMEL_17369_ACCTGCAGAGGTATCAATTG	PMEL	577	1045	1055	788	804	1498
Non-Targeting-Control_77095_GGACGCACCATTCCGGGTGA	Non-Targeting-Control	1153	1839	1449	1246	1616	3236
IQCF2_71286_CCACCAGCACTGAATTATCC	IQCF2	1074	927	1207	1336	1141	1175
GPR39_7619_CATGGGTACTGAGTACCCCC	GPR39	364	500	621	256	682	818
NDUFA5_12281_AAAGATTCTTGATGTTCTTG	NDUFA5	530	899	1197	863	514	1263
ZDHHC7_42839_AGATGAACTGAAATCCACAA	ZDHHC7	404	673	952	712	436	1314
CDK5RAP1_39234_TTAGGCAGTGACTCACACAA	CDK5RAP1	236	448	201	323	158	284
EIF3I_22625_AAAATCACCAGTGCTGTTTG	EIF3I	2020	2342	1778	1653	2032	2437
SBK1_70945_AGTCGGCCAGCTTTACGCGG	SBK1	558	886	720	706	757	1232
CARTPT_25346_CCTGGACATCTACTCTGCCG	CARTPT	1029	361	762	607	832	1217
PAX7_13346_CAAGGCCGGGTCAATCAGCT	PAX7	87	179	196	138	117	359
PDIK1L_62164_TAGTGCCCAGAACTCACGAA	PDIK1L	330	579	953	319	515	634
SRP68_18214_GAGCTCAAGCCAGATCAGGT	SRP68	148	375	335	128	220	404
OR1L3_35280_CCTCTGGTCTTCAGACCGAG	OR1L3	248	528	629	331	385	778
DDX41_38735_AGCCTGTGACCATCAATGTG	DDX41	1289	1490	1188	556	814	1704
HIST1H1A_8137_ACCACCACGCTCCTTAGAGG	HIST1H1A	334	429	341	464	402	706
SLC22A3_17702_CCTTGGTGTTGGCGTCACTG	SLC22A3	1215	1560	1777	1261	1671	3109
RNF17_44083_AAGTTAGTTCTCCACAACTA	RNF17	276	476	514	185	185	477
TACR2_18604_TCCCCCAGAGGCCTTACAGG	TACR2	836	907	1010	909	1068	1136
NDUFS4_12379_GTCCTGTGCCAATCTCCATG	NDUFS4	305	686	488	1036	354	479
Non-Targeting-Control_76794_CCTAACCCCTGGCCAGGAAG	Non-Targeting-Control	1128	1366	1656	1722	1278	1759
HS2ST1_25497_GACATACAATGGATGGCCCT	HS2ST1	633	1089	1179	776	806	1793
NOL6_48404_GCAACGTACCGCCGCTACCA	NOL6	349	453	368	145	424	520
PRSS8_15068_TATGAAGGCGTCCATGTGTG	PRSS8	298	852	771	583	522	1000
C10orf2_44326_GTCCCTTCAAGATACGATTG	C10orf2	767	1003	658	737	673	1245
KIAA1257_45648_AGCACCTACCCATATTCACA	KIAA1257	1270	1190	1658	1519	1444	2726
PNPLA3_51174_TGTCGTACTCCCCATAGAAG	PNPLA3	648	810	766	568	1026	1200
ING2_9594_ACGTTCCTCTGCATGTCGTG	ING2	1763	2596	2072	1133	2223	2360
ABHD17B_37816_GAGTAAAGTGTATTTCGCAT	ABHD17B	354	624	706	549	572	666
TMEM170A_58750_GTGGTATGGTGTATTCCTGT	TMEM170A	586	1095	1154	741	883	2409
PCBD2_52916_CATAGTCATCAGGTACTCAC	PCBD2	395	503	481	325	651	936
SMARCA2_17743_CTCCCAGTCCTACTACACCG	SMARCA2	348	667	586	337	685	721
RSPO4_69561_AGGCTGTATCATCTGCTCAG	RSPO4	412	521	570	339	396	764
SNPH_25852_GCTGAGCGAAGAGGTGCCGT	SNPH	145	151	83	55	66	126
ZDHHC23_66523_TACCTCAGCAATCCAGCAAG	ZDHHC23	615	500	818	472	1005	712
TRIM45_51019_AACGACTTACCACACCATGG	TRIM45	764	629	1155	765	1053	1772
SMAP1_47017_TAGGTTGACTGATTTGACCC	SMAP1	390	993	690	440	554	1400
UAP1_18035_GCACTGCCTAATACCTCTCG	UAP1	1630	927	869	1316	1043	1537
PIK3R1_13991_GTGATTATACTCTTACACTA	PIK3R1	120	369	551	645	465	728
HILPDA_36791_CTCCATCTTCGTTAGAGTGA	HILPDA	765	1300	1431	1114	1073	2552
NUP188_32997_TCATGGGAGATCACATCATG	NUP188	429	1043	978	754	707	1282
PCDH17_35892_CACCGTACAGATCAACGTGA	PCDH17	813	665	1241	696	585	1516
SLC51A_64794_CTTGAAGATAACGCTGACCC	SLC51A	414	634	729	339	171	660
C12orf66_61355_GTGATAGACCTTCTCGGCCG	C12orf66	136	506	369	314	246	493
ZFP64_43189_AGAATGGATACCTACCCGTG	ZFP64	561	1269	1399	691	1067	1704
EMP1_5549_AATACGGTAGATGCATCAGT	EMP1	983	1499	1359	1025	1197	2427
LOXL4_53044_AGCAAAGTTGTCATCACACA	LOXL4	500	1192	1632	705	885	1530
COL3A1_3558_AGGATGACCAGATGTACCAG	COL3A1	590	1169	964	654	837	1367
NPIPB5_75425_GCAATAATGACATGTAACCA	NPIPB5	882	1408	1296	1108	938	1466
MYO7A_12117_ATCGTCTACTATGAGACCCA	MYO7A	804	541	505	757	895	913
PGAM1_13788_GATCGCTCTCTTCTGCACTG	PGAM1	1956	1794	1225	1628	1939	1769
SYNC_51609_GAACTCTGGATCCCTAAATG	SYNC	388	531	652	402	464	626
DHX35_46977_ATTGTGTATGTGATCGACTG	DHX35	219	394	299	339	349	514
TBL2_35218_TGGTCATCTTGAAGACACGG	TBL2	476	726	861	472	848	1666
ZHX1_30578_TGGTGTTAGTTGGACTCCCG	ZHX1	543	833	1152	448	677	1462
APOL1_22261_AAGCCTTGACAAATTGAAGG	APOL1	382	636	622	377	743	1017
ERGIC3_39143_AGATCACTCACCGTGCACAT	ERGIC3	706	1026	1094	506	827	1367
CFAP221_64705_AAAATGTAACGGTGACCGTG	CFAP221	439	718	672	542	380	826
CCDC117_62295_CTTTCTGATACCATGAAAAC	CCDC117	53	229	223	187	183	636
LYPD8_74114_ACAGCTGGTGTTGGCATGTG	LYPD8	211	935	660	299	613	1037
Non-Targeting-Control_76918_CTCCCTGCCGGCCGGGTTAG	Non-Targeting-Control	761	1302	1323	1171	1188	1123
PRKCG_14836_CTCTACGGGCTTGTGCACCA	PRKCG	248	244	517	307	426	712
HSPA12A_66943_GGATGTGGTCCCAAAGTCGA	HSPA12A	226	513	708	284	456	696
CDH6_2851_CTCCACCACAATTCTAACCG	CDH6	522	493	592	412	250	834
HTR6_9058_CAGACGTGAAGAGCGACACC	HTR6	375	311	414	565	299	347
TRIM21_18238_GAAACACCGTGACCACGCCA	TRIM21	1758	2128	2328	1679	1593	2323
AIM1L_41441_GCTTGTCTCTGATCCCACCG	AIM1L	271	709	907	434	529	1246
NIP7_38672_CCAGACCAGATTTCAACACA	NIP7	146	542	213	106	251	590
MTMR2_23346_ATTGGTGGTGCTTCTAGTCG	MTMR2	279	637	510	276	454	733
ZHX3_31584_GCTGTCGACTGGAGAAATGG	ZHX3	117	181	279	64	124	299
VPREB3_36644_GGACACACCGTAGTCCCTGA	VPREB3	422	1036	1027	730	681	1428
C1orf61_28250_ATCTCATAACATTTAACTTG	C1orf61	431	1044	1289	505	663	2011
MDGA1_67069_ACTCACACTGCACGTCCACG	MDGA1	3226	2550	2709	2928	2911	3677
KLRC3_10234_AGAAGAGTTCTTTGAAGCAC	KLRC3	330	544	653	425	457	695
ARRB2_1191_CTGGACAAAGTGGACCCTGT	ARRB2	158	239	381	183	170	375
RABEPK_27496_GGGGTAAATATGAACAGCTG	RABEPK	86	259	363	81	202	441
OR5C1_72036_GGTGAGGGTTGTGTGAACAA	OR5C1	82	242	432	193	151	323
UBE2J2_58004_TACCACTCGAGAATATTCGA	UBE2J2	201	265	215	211	647	421
BRCA1_1864_TGGTACTGATTATGGCACTC	BRCA1	210	483	553	497	377	793
PXK_40935_CTCCAATGTGATGCTCGATG	PXK	1002	1388	1008	901	1425	1908
ELMO2_47127_ACGCAAAGCCATGTACACAA	ELMO2	810	1499	1661	1615	1117	1802
SPACA5B_74840_CACAGTGACAACCATCAGCG	SPACA5B	586	960	755	679	718	1177
KIAA0556_32219_AGTCCACAGGAGGTTCGATG	KIAA0556	478	841	859	588	776	1407
XRCC5_20379_GAACTATATCACTTCCATAG	XRCC5	344	276	408	458	387	351
ZCWPW2_62615_CTATGCAATGGATTCCTCAG	ZCWPW2	228	453	303	173	435	889
MDFI_11272_GTGTGTCTGCAACTTCCGGT	MDFI	120	287	395	258	246	643
SLMO1_28797_ATTTGGTGTCAGTTAATGAG	SLMO1	947	1704	1716	1292	1198	2056
TMEM183A_56317_ATGTTTCAGGCACTACACGC	TMEM183A	1017	1527	1637	1258	1581	2523
FERMT1_42792_GCATCACTCCTCCAACATGA	FERMT1	894	1448	1425	1297	1713	1865
C17orf107_75268_CACCCGAACCGAAGATGCAG	C17orf107	332	454	227	234	269	446
IBSP_9087_CGCCTGGCACAGGGTATACA	IBSP	517	735	999	679	776	1351
TXNIP_28722_GTAAGTGTGGCGGGCCACAA	TXNIP	697	880	969	836	821	1520
CWC22_46271_AGGCTATCGAAGAAATGACA	CWC22	178	746	982	338	385	889
ADAM21_22874_GAAACACGTTGTTCATATGA	ADAM21	472	924	990	554	853	1427
PCOLCE2_35183_ACACACAAGTGACTCCTGCA	PCOLCE2	626	694	471	710	741	1365
USP19_29372_CAGATACAGACTGTGTGGTG	USP19	724	835	709	379	681	1484
WIPF2_61746_CAGGAGGTCCCTCTCGACCA	WIPF2	576	551	553	415	263	739
PHYHD1_66460_GCTGGGCGTGTGGATCGCAG	PHYHD1	278	577	586	318	437	1213
HARBI1_67292_TATAAAAACCCAATGCTGCA	HARBI1	337	493	773	453	352	826
DACH1_4473_ACAATGACTGCACCAACGCA	DACH1	665	996	1251	1235	1057	1330
MBD3L1_55048_CCTTGCCTGCTCTTCAGATG	MBD3L1	570	826	966	494	506	1154
OR10H5_67866_ATGAGCACGTTGTAACGCAG	OR10H5	831	1083	768	801	1210	1862
LRRC74A_61436_TGGAATAACTTCCACACAAG	LRRC74A	382	537	718	500	369	889
WDR63_59235_TATGAAGGTCGGTAAAGGAC	WDR63	74	118	92	45	0	132
MRPL48_39199_AAGTGAGAGCCATTAATTTG	MRPL48	646	1513	1291	680	1178	2160
TC2N_58573_ACAGAAACAGAAGTCAATGG	TC2N	187	475	544	460	272	973
GPRC5B_39342_GGTGCAAGTCATCATCGCTG	GPRC5B	367	1132	875	384	853	1517
CPXM2_58154_CTGGTGTCATCACTCAAGGG	CPXM2	461	1500	1423	580	720	1603
WDR17_57852_GATCTGACTAGATTCTCAAG	WDR17	603	706	810	306	722	1298
SFT2D1_56993_CTAACGCAGCAAGATTGCCG	SFT2D1	295	662	552	398	256	1038
HELZ_26475_CTTCCACGTGATATCCAGAG	HELZ	432	523	724	287	527	480
SERPING1_1953_CTTGGAGAGTCATTCAACAG	SERPING1	131	137	142	63	230	409
CAP2_28256_TTATTTGCCCAACTTAACCA	CAP2	317	1085	1174	591	658	1531
C1orf228_68988_TGAGCAGGTCCTTACCACTG	C1orf228	376	344	385	317	421	796
FASTKD5_46918_CGACAGTGTGCCACTCTAGG	FASTKD5	759	1275	1035	663	1033	1947
SLC38A7_42042_TAGCCCTCGCTGTCTACATG	SLC38A7	711	563	739	846	788	1049
PICK1_24906_CACACAGTCGTACTGCCTGA	PICK1	630	730	370	355	488	1052
HLA-C_8387_CTGGACCGCCGCGGACACCG	HLA-C	197	298	426	364	460	637
C17orf47_67625_AAGGAGTCAGAGTTCCCCGT	C17orf47	203	226	292	100	353	430
NMRK2_35813_GGAAGACGGCTTCAAACAGT	NMRK2	56	156	295	122	130	330
IFT88_21296_TTTCACGTTCCATTTGCCTG	IFT88	715	1802	1630	362	1438	1960
EPHB1_5670_GCTGGCTACGGCAAGTTCAG	EPHB1	469	885	828	812	761	1132
OR5L1_65252_TTGCACTTGTGTGGTCACTG	OR5L1	380	631	705	372	471	832
C11orf98_76400_GTGCCAACATTACACTGTCA	C11orf98	1362	1347	1020	1158	1213	1991
ZNF862_73811_GGTTAGTCAGAGGTTACACG	ZNF862	250	495	443	251	158	706
OR51L1_58165_AGGATAATCTTAGAACATCC	OR51L1	212	418	475	226	226	725
GBAS_6936_TTTGGCTAGGAGATTGGAGT	GBAS	146	462	371	63	356	767
GSDMA_67647_GGAAGCGCTTGAAGTCGATG	GSDMA	524	644	754	403	550	1067
RBCK1_28681_AGTGCGCCCTGATATGACAG	RBCK1	87	241	262	236	115	355
MKRN2OS_75210_TGGAAGACTTCTCCACCTCG	MKRN2OS	511	631	487	748	563	865
HOXC4_8715_GAACCCCAATTATAACGGAG	HOXC4	304	304	373	481	162	264
OR11L1_71946_CACAGAGCCCACGATGCATG	OR11L1	2048	1712	1695	1787	1902	2389
NCAM1_12232_GCCTTCGGCATCGCACACCA	NCAM1	663	1339	1593	829	978	1261
ZNF667_47182_GAAAGACTGACATTGACTCA	ZNF667	697	974	1075	796	880	1470
REG4_52759_AACCATAGCAATTGGACTTG	REG4	496	1166	1229	944	904	1523
OR2S2_44335_ATGACATTGTCTCCACAGAA	OR2S2	876	1111	1253	1103	1212	1566
EDC3_50803_CACTTCACTCCATTATGGAA	EDC3	1217	1410	1319	1418	1356	1467
OR4C46_58192_TTAGCAGGGCACACACACAC	OR4C46	593	1051	1385	943	1279	1702
OTOP1_60133_AGCCCCCATAAGCATCAGCA	OTOP1	1247	1382	1431	1414	1703	2342
SLC10A1_17603_GTATGGCATCATGCCCCTCA	SLC10A1	721	1102	1166	1151	1324	2104
SCGB3A2_57906_ACTTACCAGAGTAACTACAA	SCGB3A2	393	829	949	712	688	1439
OR7C1_35240_GGACAGCCTCAAAACAGTCA	OR7C1	121	268	196	299	382	546
RAP1GDS1_15813_AGAGATTGTTCAGCAAAAAG	RAP1GDS1	222	893	773	315	675	643
DCPS_36224_GAATATTACTTTACCCCACC	DCPS	678	423	395	896	320	624
LIMS2_43007_ACTGTCACCGGCCTTACCGC	LIMS2	434	517	388	363	223	655
HLA-DQA1_8417_ACGCATACCATTGGTAGCAG	HLA-DQA1	401	536	641	363	520	798
ETV2_5850_CTGGTACCGCTTCAAAGAGG	ETV2	270	375	425	277	393	455
SLC4A11_52719_CAGGCCATTCACCTTTCGGG	SLC4A11	573	809	1105	1024	721	1688
Non-Targeting-Control_77057_GCCTGCCCTAAACCCCGGAA	Non-Targeting-Control	855	1248	1225	1584	972	1186
GTPBP6_21436_TGTGCAGGACGACCGTGAAG	GTPBP6	555	817	839	587	677	1446
MYO3A_39675_CACCGTCGGAACACATCCGT	MYO3A	334	633	850	477	669	846
SAMD11_62023_GCACGAAGCGAATCGCCTCA	SAMD11	874	949	1242	930	1140	1092
TTYH2_56632_GGCCACCAGTGACTTCTGTG	TTYH2	450	531	592	590	328	264
HMOX1_8521_CAGAGAATGCTGAGTTCATG	HMOX1	676	1089	1357	1285	1436	1399
RASSF4_52691_AACCTACAACTGCTACCATG	RASSF4	1299	1633	1452	1726	1292	2397
BTBD19_62186_CCACAGGACTGGGCACCCCG	BTBD19	362	557	265	364	219	270
DEFA4_4687_GCAGGCCCACTCCAGGCAAG	DEFA4	444	662	695	950	514	1025
PRKCI_14844_TGTCTCGAACCTCATTGCAA	PRKCI	301	865	477	295	183	948
CD82_9935_CCAGCCGCAGCACTTCACCT	CD82	228	322	447	194	353	1037
FAM231A_74955_CCAGCAGGATAAAGGCCACA	FAM231A	560	481	632	293	331	344
ZEB2_26142_ACTTAAATTACTATTCATGG	ZEB2	186	332	186	205	253	392
DCANP1_61087_GAGGGTAGAGACCCTCACTG	DCANP1	251	531	783	401	558	869
PRKCSH_14861_AGCTCATTGAGCTACAGGCT	PRKCSH	202	383	470	145	271	876
CCDC129_66088_GGTTGTGGCTCAGCAGCCAG	CCDC129	216	600	588	261	438	630
ARPC4-TTLL3_76005_GCATCAACCTCATCAAACCA	ARPC4-TTLL3	855	1123	996	1290	1263	1537
THOC2_45242_TTTGCAAAAGTGGTGCGCAT	THOC2	782	1256	1313	726	1013	2582
SMAD9_10982_TAACCCTTACCACTACCGCC	SMAD9	1041	1314	1225	1096	1369	1673
LRRC29_34797_GAGTTCTGGCAACAGGCTAA	LRRC29	259	499	715	498	454	957
HSPBAP1_49557_GAATGCTAAATACCTTTCGC	HSPBAP1	190	466	260	392	388	459
DYNC1I1_4924_TGCAGTCAGACTCAGAACTT	DYNC1I1	386	1075	986	673	885	1165
PIGT_39125_TCGGTGCAGACCACCTCCCG	PIGT	369	668	591	230	582	874
Non-Targeting-Control_77049_GCCCCGTAAATCTCATTACA	Non-Targeting-Control	420	665	619	406	537	941
OR7G3_71868_TGTACCTGGCCACAATGCTG	OR7G3	1289	1142	1267	900	797	1759
FAM160A1_74986_GTGTTCTACGTAATTCTGCA	FAM160A1	600	1215	904	443	936	1320
RHBDF1_47606_TGACGTTCTCGTAGACCCCG	RHBDF1	406	327	169	351	93	254
CD70_2744_GAGCTGCAGCTGAATCACAC	CD70	1019	1316	1241	1655	622	1551
C6orf99_75336_AGAACGAGGAACACTGCCCG	C6orf99	303	1224	533	237	540	1169
METTL5_36407_AATTACTGTATCGAATGACT	METTL5	1033	1302	1118	1063	1249	1392
ZBED1_24138_CGAACTCGCAGAATTCCTCG	ZBED1	162	229	249	83	241	392
ZNF740_67314_GAACCAAACTCACACCTGCT	ZNF740	823	1124	1456	1178	1242	1424
METTL18_56213_CCTTTGTGAAATAAGCCAGG	METTL18	241	624	610	266	357	663
BTBD2_42896_CACTGCAGACGCCATCACCG	BTBD2	1440	1388	1094	1689	1330	2014
TNFRSF11B_13046_GCAAACTGTATTTCGCTCTG	TNFRSF11B	297	422	617	415	369	879
C9orf163_63101_ATATCCGTGCCACGCCAGCA	C9orf163	1257	2485	2186	1644	2100	3661
INPP4A_9627_GTTCGTGAAGCTCCTACTAG	INPP4A	249	499	385	249	429	496
GAGE2D_74907_TGGCTATGAGCTTCAGGCTT	GAGE2D	185	240	540	177	193	460
CDK19_31723_AATCTCTCTACAAGCCGACA	CDK19	723	1501	1423	1029	1470	1753
POMP_38622_TGCTCCGCTAAAATTACAGA	POMP	154	246	267	320	185	431
COL6A2_3600_GTGACGTCATGACCTACGTG	COL6A2	814	1943	1826	1532	1661	2580
SUV39H1_18534_ATGTACACGAAGGCCCGCGG	SUV39H1	645	799	1197	370	1289	1398
AOC3_22528_TGTTGCTTCTACAAGCACCG	AOC3	200	189	360	266	99	354
OR2C3_51589_GAAGAGGACAGTTTCTAGTG	OR2C3	567	696	628	423	626	866
CALN1_52387_CTTCTGAAGACACCAGTTTG	CALN1	462	1274	1362	716	1218	1805
HBA1_8186_CCGCACTTCGACCTGAGCCA	HBA1	356	545	678	191	390	702
SPG7_18056_TCAGATAATCCACAAACTCG	SPG7	283	439	507	314	403	686
PLXNA3_42659_ATGTGTCAGTGACGTCACCT	PLXNA3	839	1838	1564	1465	1369	1805
IGFBP6_9329_AAGGAGAGTAAACCCCAAGC	IGFBP6	204	203	97	225	133	280
GALE_6823_TGGAAGTTATCGATGACCAC	GALE	333	449	662	604	479	1345
VAV3_28121_AGGTATGCATCTTGAAGTCG	VAV3	542	1159	1325	1000	940	2029
INSM2_54026_GGTACTCTACGCGCACGATG	INSM2	247	421	459	241	342	669
SCGB1C1_61757_CAATGTCAACGAAGATGCCA	SCGB1C1	1348	1224	1179	887	1464	1856
ECH1_5245_ACAGTACCGGATGTCACAGG	ECH1	773	966	1049	885	946	1509
NOC3L_47612_TGGTATAATCCCACAGACTA	NOC3L	168	366	322	135	386	506
HSP90AB1_8974_CACTTTCTCTGCCACCAAGT	HSP90AB1	411	510	430	461	934	903
CLPSL2_71376_TGCGGAAGCGCGCTCCAGAG	CLPSL2	46	175	182	230	135	334
C19orf40_55847_TACTCACCAACTGGATGACG	C19orf40	1200	867	693	636	826	1060
DMAP1_43758_GGACATTATCAACCCGGACA	DMAP1	230	438	321	218	391	483
NAP1L1_12192_TGACAAAGACATACAGGATG	NAP1L1	354	960	838	883	562	1393
LRRD1_72419_TACAGCATAAAATAAGTACG	LRRD1	199	516	563	263	423	434
NOG_24278_CCATGAAGCCTGGGTCGTAG	NOG	603	1578	1670	933	894	2049
CEP152_31409_AGACATCCTGACTGTACTTG	CEP152	910	1219	738	906	567	1348
C19orf12_52293_GCTGCTGTGCTCCCTTTCTG	C19orf12	545	486	291	468	397	451
OR2T2_72525_CCATGAATAAGCAAACCCTG	OR2T2	185	696	511	203	287	847
FBLN7_59736_GTGAACGAGTGTGAGCTCTA	FBLN7	272	456	634	537	434	680
ENGASE_48014_TCATGACACAACAAAGTCCG	ENGASE	257	296	320	353	176	594
CRISPLD1_52359_ATGCCCCTTACAAACATGGG	CRISPLD1	1246	1794	1580	1960	1772	2335
NFKB1_12538_GGCACCAGGTAGTCCACCAT	NFKB1	926	1090	815	756	1147	1709
AKAP6_24938_CATGCCGAACACCTAAACGG	AKAP6	442	332	484	358	157	836
CHST6_11224_TAGCCACGTACGCATCGCCG	CHST6	447	521	595	378	480	935
KCNC2_9982_CACTCCTTCTACATACGTCA	KCNC2	1581	1771	1499	1963	1593	2866
ASB15_61111_TACACCGAGCTGCCTATGAG	ASB15	1355	1392	868	1323	1575	1791
F12_5983_TACCACAAATGTACCCACAA	F12	936	783	826	890	1073	1065
Non-Targeting-Control_77294_TCCCCGAGACCATCTTAGGG	Non-Targeting-Control	742	1250	1048	1121	1161	1879
PHKA1_13863_GTAGGGGCTAGTTTAGGATG	PHKA1	232	383	296	232	78	344
TMEM151A_66777_AGTGCTGGCACTGTCACGTG	TMEM151A	362	398	256	249	179	617
TMPRSS7_69633_AAGGCTGTGAGCATGGATGG	TMPRSS7	708	1589	1433	905	1307	2425
WDR44_40145_TCACTCTACACATCATGAGA	WDR44	237	363	241	288	430	584
GALNTL5_63993_AAGCCCTCTCCTCTTGTAAG	GALNTL5	276	278	265	262	272	566
CDX1_2984_GGCACCGGGCTAAAGTCTGG	CDX1	167	284	294	225	335	480
STK32B_42426_TACAGACTTCAACATAGCGA	STK32B	178	363	332	236	307	709
MEOX2_11369_GATGTCTTCCCCACCGAGTG	MEOX2	171	325	418	260	335	786
AMTN_72367_TAACACAGATGCTCACACTG	AMTN	963	1180	1095	1202	1138	1931
YPEL4_65312_TGTCTCCACAGTCCTTCCAA	YPEL4	426	497	554	351	362	1067
CEP131_31403_AGCAGCGTCCCATCCTCAGG	CEP131	1025	1499	1591	645	935	1851
KIAA0922_32194_TTTCTCTGGATCAATCTACC	KIAA0922	352	833	772	613	668	1264
CARD17_72859_GTGATGCAAATTTGGCATGC	CARD17	148	454	429	101	361	552
ATP6V1C1_1467_GAGAATCTGTTGGCTAATGG	ATP6V1C1	220	661	491	549	482	831
DCAF5_23075_TCCACCAACACCCACGTGTG	DCAF5	167	397	429	446	361	371
CHP2_47160_CCAGCAAGCCTCACCCATCG	CHP2	291	629	884	444	532	938
NSMCE1_64529_GATGACCCATGGCGTGCTAG	NSMCE1	324	874	827	918	827	1364
GLRX3_28424_TTAAGATGTTCATTAGCGCT	GLRX3	524	1075	1359	844	787	1471
ALDH18A1_15601_ACTTGCCATGTGTACGACTG	ALDH18A1	766	962	904	607	448	1213
DNAAF1_58661_CAGCGTATCATTCAATGCTG	DNAAF1	230	240	799	265	636	797
RMDN3_41820_CAGTTACACAACAGCCAATG	RMDN3	401	488	309	308	373	442
ABCB4_13837_ACACCACTGAACTCAATACG	ABCB4	760	651	1019	848	823	1105
LOC100505549_75827_AATGAAGCTGCGCACCCTCA	LOC100505549	1097	1726	2147	1130	1469	3254
CHST5_33183_GCGGACAGGTTTCGGCTCTG	CHST5	157	338	243	255	139	357
RET_16023_CTAGATCGGGAAAGTCTGTG	RET	585	781	876	610	804	962
HDAC5_26733_ACGTTCACCCGTCACTAGTG	HDAC5	1473	2220	1991	919	1851	4011
PSMB3_15178_CTATAACGGAGGGGCCGTCA	PSMB3	590	505	481	322	311	582
MS4A2_6136_AGTCTTGGAAATATCTCCCC	MS4A2	420	678	545	466	385	992
IL12RB1_9503_CCGGGCTGGCCAATACATGG	IL12RB1	191	220	193	175	191	169
DPYSL2_5014_CTTTGAAAGCCATGTACACG	DPYSL2	262	674	409	484	416	911
PPID_14538_AGTAATTAAAGGAATAGGAG	PPID	174	160	346	143	180	444
PSAT1_36938_TGTGCTGACTATGTGGTGAC	PSAT1	567	771	884	217	306	1276
FAM175B_31958_TGGAGTGATGAAAGACATCA	FAM175B	361	1094	907	323	605	1380
SERPINA11_66767_CCCAAACTCGAACTAAAAGT	SERPINA11	409	597	551	451	632	795
PRKAA2_14767_CGGATCTTCTTAAATAACGT	PRKAA2	106	111	114	95	185	311
SLC4A7_25010_AGTAGTAATTCATCCGCCTG	SLC4A7	152	221	294	221	173	405
ARL1_1158_GAATAGTAACATCTCCAGTA	ARL1	434	614	890	692	491	612
PEX7_13681_AGGCTGAAGCAAAACAACCA	PEX7	191	362	526	290	454	695
PPM1L_62550_CAACGTGGGTGACTCGCGCG	PPM1L	195	349	384	37	526	476
HHEX_8330_GAAGGCTGGATGGATCGGCG	HHEX	182	605	592	107	399	587
CCZ1_39166_TTCCACCAAAAATGTCAAGT	CCZ1	799	861	1356	1341	1251	1755
ZBTB8B_74577_GTCTGCATCATCCTTGCTCG	ZBTB8B	375	563	544	429	341	1091
OSER1_38943_AATTAAGAGTGGATGCATCA	OSER1	273	1493	1513	578	704	1643
FGF14_6285_GCAACAACACGTAGTCCCAC	FGF14	803	882	2087	1000	1067	1434
RNF144B_66626_ATCTGGACCCCTACCGAACA	RNF144B	810	843	1036	869	811	1068
OR6C3_66507_TCATGATGGATGTGTAATGA	OR6C3	336	631	354	125	241	999
NDUFS3_12371_CAGCAGTGGACGTCCCAACT	NDUFS3	1266	1475	827	1580	1257	1695
NOLC1_24231_GCTGTACCTGCCAAGCGAGT	NOLC1	376	316	432	223	333	442
POGZ_31802_TCATGTGACTAGTTCCCCTG	POGZ	406	721	802	513	540	708
SH2D3C_26810_AGTGACATGTACAGCCACAT	SH2D3C	466	675	1000	471	708	1244
RNASE7_53955_CCAGTCAGTGCCAAGCCCAA	RNASE7	151	433	372	201	285	343
PPP1R10_14601_AGCTCCGGGACTTCAACAGG	PPP1R10	354	634	650	373	444	850
COQ7_27437_AACCCCAGCACGTTCCACAA	COQ7	1523	1636	2018	2006	1809	2964
CCND2_2492_TGAAGGTCTGAGCATGCTTG	CCND2	380	883	1436	449	823	1494
ZPR1_23289_CTGTGGGCATCGGACCAATG	ZPR1	671	1632	1561	623	1252	2291
PPM1H_45507_ACCTACAGATAGAACGAGAG	PPM1H	153	269	273	189	153	536
TDRD7_32779_AAGTGCTAATACCTTTATGG	TDRD7	241	598	643	309	479	1003
ZNF521_34099_AACTAGAGGACAGAAACCCA	ZNF521	352	572	641	405	511	704
DEFA1_4677_AGCCCCGGAGCAGATTGCAG	DEFA1	297	368	593	595	432	745
OR2M7_71970_GAAGGCCATCTTGGGTACAG	OR2M7	374	541	543	334	541	646
ZKSCAN8_20789_AGGTAGAGGAGGATCATGGT	ZKSCAN8	250	777	929	389	859	1469
PCDHGA2_43939_ACTTAAAAGGAAGATCCTCG	PCDHGA2	208	660	630	577	498	1342
MCF2_11228_TGAAGATGATCCATTCACTG	MCF2	378	846	839	184	383	1372
PRRG3_48826_TGGCATCTGAGCTCTGCGAG	PRRG3	319	582	889	347	469	1127
TPD52L2_19484_GCTCAGGGCTGAGCTTACCA	TPD52L2	490	771	733	434	554	1017
ZNF410_46477_GTACAGTTGAAGGTTGTGAC	ZNF410	382	878	1119	520	663	1893
APC2_27679_GCGGCGACCTGGCACCAGCG	APC2	39	99	132	47	61	191
PCDHGA11_43907_AGAGCAATCACTGTACCTGG	PCDHGA11	1003	1233	1382	1369	1195	2054
GSC_61394_GATGCTGCCCTACATGAACG	GSC	851	1590	1263	1539	1298	1466
LRRC4C_46223_CTCCCTTGCATCATCTAGAG	LRRC4C	411	907	602	1175	811	1054
CCDC71_48261_TGGTGCCCAGAGCCTCGTCG	CCDC71	818	1110	1179	1091	1043	1785
OXR1_41488_ATATAGATCAGCTATCAGGA	OXR1	429	650	671	559	605	1096
ZNF860_69629_ATGCCTTCGATCATATCTGT	ZNF860	409	663	436	399	376	954
SLC16A5_23921_AAGAAGATGCCGATACACGT	SLC16A5	758	804	1634	965	1176	2043
ELFN1_72057_AAGCACTCATCATCGGCACA	ELFN1	843	1165	1330	1067	1611	1721
ANKRD35_62061_AGCAGAACCTTAACACACTG	ANKRD35	515	933	797	655	985	1041
DHH_37403_AGGAAGAGCAGCACCGGCGT	DHH	305	338	281	219	430	436
LRRC6_33383_AGAAGAAAGTGAAACCACCC	LRRC6	239	653	501	499	389	537
IL9R_9471_GGCCACACTGGAGGATGATG	IL9R	379	307	570	149	467	453
DDRGK1_48574_GGAGTACCTGAAACTGAAGG	DDRGK1	103	334	273	235	217	822
BTBD1_39531_CGGTCAATGTATTCAACTCG	BTBD1	176	215	319	90	344	454
FAM65C_61042_GGAGAAGCAAACGCGCTGTG	FAM65C	372	690	618	251	652	1213
MMP15_11631_GATCTGGGCGGAACGCATGG	MMP15	546	1261	1164	801	940	1890
Non-Targeting-Control_76460_AAATTGGCTTTCGTTCGTGC	Non-Targeting-Control	688	1546	1143	1235	1066	2378
TSTA3_19675_TACCCAAAATTGCTGTTGTG	TSTA3	1265	1416	1501	962	1756	1729
ARHGEF39_54434_TACGACGAGATTCTCATACC	ARHGEF39	232	352	373	282	58	559
PPP1R8_14600_GTTCCTGAATCGACCAACTG	PPP1R8	232	362	369	231	262	309
MBP_11189_ACCACCCCCGTCGCAGGGAA	MBP	1114	1156	1631	1386	1208	1660
FCRLB_59447_CCGCGGCTGGTACGACAAGG	FCRLB	190	241	357	76	217	385
SNX21_55348_CTCCTGACGTCCCATCCCCG	SNX21	1314	1123	1362	1148	1134	1511
NDUFB5_12329_AAGGCTATGTCCCAGAACAC	NDUFB5	337	790	694	338	843	1283
ARHGAP25_26498_AGCCATACCTCTCATGATCA	ARHGAP25	682	1632	1631	953	967	1504
ARL15_40334_TTCTAAATCATCCTCTGAAG	ARL15	111	243	426	183	240	608
PEPD_13662_GTGCTACACTACGGACACGC	PEPD	537	588	739	379	808	1147
GML_7287_CATTTATGACCGCACAGTCA	GML	589	741	1450	828	912	1583
NUDT9_39543_ATTAGAACCAGACATGACGT	NUDT9	407	391	248	168	245	466
TMPRSS11A_69062_AGTTCCCCTCTACTGAACAA	TMPRSS11A	549	722	410	617	550	977
TMEFF1_22384_TCATACATACCAGAGTAGCA	TMEFF1	125	248	258	58	176	660
HIST1H1A_8139_CTTCTCCACGTCGTAGCCTG	HIST1H1A	432	322	598	542	918	907
HAX1_28138_CCCCAACCAGCACCAGACTG	HAX1	742	1038	1216	1070	1247	1881
CENPT_50800_CAGGGAGTGATACACGTTGG	CENPT	172	266	322	155	411	420
SPACA5_71510_CATGACAATCCATGTGGCAG	SPACA5	467	594	650	366	926	1052
PLEKHF1_49033_GCACGATGCTGCCATACACC	PLEKHF1	712	997	540	816	906	961
ZNF44_39354_TTAGATAGGAACTGTAAACA	ZNF44	233	779	713	579	421	900
C15orf39_44534_TGGGCTCTCAACTTGTCTGG	C15orf39	297	471	661	230	305	925
ZNF232_20877_AGTCTTGTGAGTATGAGACC	ZNF232	163	330	409	205	328	678
ST8SIA6_68752_TGTAACCTACCCCCAACCAC	ST8SIA6	760	692	983	861	594	1632
OR1K1_72037_CATGAGCAGGATATACAGGA	OR1K1	382	757	670	466	657	981
GSTA2_7879_CTCCACTACTCCAATATACG	GSTA2	217	322	322	211	347	848
TRAFD1_29506_GGTGCCCGGACGGAACTATG	TRAFD1	70	121	182	97	105	121
SLC38A1_51637_TAACTATCACCACCAGAACG	SLC38A1	249	299	281	202	222	419
PPP1R18_64238_CCTCTACAGTCCCTAGCACA	PPP1R18	491	262	598	423	570	669
WDHD1_30352_ACAGAGGACTTGGTAATACG	WDHD1	158	382	292	125	356	868
C16orf62_44861_GAGCCTTGGACCAACAAACG	C16orf62	216	516	415	299	199	658
PDXDC1_31559_GATCCAAACACAGTGTTACA	PDXDC1	187	351	510	237	276	587
SLC12A5_45539_ACGGTGACCACACGGCTATG	SLC12A5	1414	1797	2103	1636	2126	3311
TAC4_66559_GGAGCTGTCCGTGTGCACTG	TAC4	519	490	565	265	165	873
IRX6_49117_TGCTCCATAGATGCCCAAGG	IRX6	810	1437	1197	1305	996	1713
RAP1A_15803_TGAACAAACTGAACTGTCTG	RAP1A	882	1025	1256	629	817	1461
ADGRB2_1574_CAGCCACTGATAGCAAGTGG	ADGRB2	499	530	713	639	630	1040
FOXN3_3147_TGACATCCGATTAGAAGAGG	FOXN3	352	705	944	798	611	1508
MYOCD_56577_AACACCGATTCAGCTACCTA	MYOCD	1038	1105	1742	1434	1650	2348
GAS2_6896_TTTCATCCACCCCTAAATCT	GAS2	690	939	912	965	910	1040
C1orf101_66845_GAACAACGCAATTCTGTCGT	C1orf101	1333	972	1160	1200	910	1544
C2orf66_72330_CACATGCCCAAGCAGCACCA	C2orf66	940	1320	1617	608	1695	2083
TMEM206_42072_CAGCTGTAAGCACCATTACG	TMEM206	782	801	575	1168	605	694
LHX3_21187_TTGCCTGCGTCGTGTGCAAG	LHX3	972	1161	749	1001	668	1029
SLC26A2_5115_TTACACAGTCAAAGCAAACC	SLC26A2	400	985	797	676	410	1358
MYRF_2058_CAAGTACGTCAAGACGCCCG	MYRF	130	255	202	81	96	445
NRP2_23120_GGTCCACCTCCCATCAGAGT	NRP2	287	353	323	174	179	340
CDH16_2886_CAGGAGCTGATACACAACGT	CDH16	337	595	431	491	704	1288
MESDC2_31997_ATGCCAACTATGACGTCCAG	MESDC2	1156	2300	1820	1494	1699	2848
WBP5_38075_AAATCCTGTCAAAAAATGGA	WBP5	93	263	161	124	199	392
NOL8_41388_CCGCAGGACGAATACACTGT	NOL8	389	1029	989	292	655	1015
TRAF2_19560_GGGGACCCTGAAAGAATACG	TRAF2	40	62	138	89	56	157
IFI27L1_58473_AGTCCCCACAGCCACAACTG	IFI27L1	747	1075	975	627	656	1536
OR5R1_65282_ATCAGTGTTGAATAATGCAG	OR5R1	209	854	528	383	670	1256
FAM214A_44121_GGTCTGAGGTCACATTGTTG	FAM214A	257	519	640	327	482	903
ZNF275_29285_TCCTGAATTCAGACAGCACG	ZNF275	383	680	998	388	683	1141
SREK1_61065_AACCGTGTTAGTTAGATGCT	SREK1	435	1274	1496	637	872	1872
JAG1_509_AAGTGCAAGAGTCAGTCGGG	JAG1	332	778	801	548	554	1250
DBH_4542_CGCACTGGAAGACTTCCATG	DBH	633	437	505	542	428	533
HEATR4_72101_ACTGCGGCTCAGTCATAGAG	HEATR4	347	680	638	504	540	841
PLD5_64659_GACATGCTGATGGATGAGTG	PLD5	254	252	539	277	466	712
CLK3_3400_TAGGCCATGTGCCGGACATG	CLK3	681	1238	1324	795	1005	1944
KIAA2026_63155_CATGTACCTCAACAAGGCGT	KIAA2026	387	417	248	65	219	323
TRAM2_25650_ATGCTCCAGCTATATGCACC	TRAM2	279	409	664	274	732	794
RPL7A_16321_ACACGACGTGGATCCCATCG	RPL7A	494	696	450	200	465	917
TMEM207_60004_TTTCATCTTCTTCGCATGGT	TMEM207	335	423	510	480	549	1417
Non-Targeting-Control_76708_CACATAACATGAGGTATCAG	Non-Targeting-Control	758	750	894	863	860	1618
BMP4_1784_TGGTCCACCACAATGTGACA	BMP4	570	633	894	636	611	1110
NHP2_42917_TCAGGCGGAGGCGTGTTCCG	NHP2	350	302	244	306	398	431
ZBTB37_53833_CATGTGATCCCGGAAATAGG	ZBTB37	287	399	434	116	359	550
PBOV1_46815_ATGGTCAAGTGTGTCTGCAA	PBOV1	431	615	779	363	569	1177
BNIP3L_1833_CCCGACACACCTGAGAGCTA	BNIP3L	494	620	741	678	734	1297
HOXB3_8686_CACTAGCAACAGCAGTAATG	HOXB3	1095	1274	1359	1233	980	1728
OR12D3_51926_GTGTATTCTGTTGGCAGCTG	OR12D3	225	326	297	97	411	723
IL36RN_35130_GGAGCCGACTCTAACACTAG	IL36RN	149	274	244	230	288	641
C11orf1_48020_CTTGTTAATGCAGATGGCCA	C11orf1	400	1037	847	801	817	1362
SYNGAP1_23126_GAGCTGTGCTGATGTCGTTG	SYNGAP1	853	725	592	868	758	772
RBM34_31507_CTATCTGCTACTTTAACACC	RBM34	768	789	1051	1033	772	1486
NGEF_33712_GCTTGAGATCCTACAGCCCG	NGEF	338	805	1070	287	699	1177
Non-Targeting-Control_77407_TTCGCACGATTGCACCTTGG	Non-Targeting-Control	1543	1790	2182	1362	1675	2895
KRT222_58912_TGCTTCTCAACACGAAGATG	KRT222	217	466	607	403	597	812
LRFN4_48665_CCACAGCCCGAGTAGAACTG	LRFN4	254	258	256	226	428	489
HSPA13_18384_TCTTTACTGAATAAACAAGG	HSPA13	170	441	483	122	249	541
PRRT3_68139_AGGGTCGGTAAGCATGTAGG	PRRT3	379	1204	1087	487	718	1172
ZC3H15_43585_TGGTCAACAAAATCCACGTC	ZC3H15	124	234	245	34	52	397
BTNL10_75180_CTGTGCACATGCATGAGAGA	BTNL10	287	302	370	455	171	935
PTX4_71842_CAGTCCCACTGAGTACCCGA	PTX4	1220	1522	1115	1330	1300	1529
ZNF687_45956_AAGGTGGTGAGCGTACAGTT	ZNF687	314	882	680	198	363	733
TXK_19771_GGAAGGCAAGAGACCGTTTG	TXK	196	347	552	213	201	334
BSPRY_40715_ACTTTAATGAGAAGTGCACT	BSPRY	516	725	813	486	226	942
FAM129A_57782_AGGAATTCCCAGTGTACCTG	FAM129A	285	627	550	253	192	295
HYAL2_22700_GTCGTGTGAAGACGTAGACT	HYAL2	43	47	93	141	105	119
SUMO1_19889_ACCTTCAACTGAGGACTTGG	SUMO1	927	1035	1081	970	1026	1802
CTDP1_24035_CTGTACGCACACACCATCGC	CTDP1	872	694	1182	734	1244	1176
Non-Targeting-Control_77349_TGCAGTCGCGCTGAGCGTCA	Non-Targeting-Control	832	1243	1358	366	1394	2051
LDLRAD1_71128_TCGCACCTGTACCCACGGCG	LDLRAD1	1221	995	1115	1059	981	1356
GNAI2_7311_GCTTCATGCTCTCATGCATG	GNAI2	400	583	738	478	700	1506
NUP62CL_40700_ACTACTACCACAATCACCAG	NUP62CL	1162	1270	1387	1491	1082	2114
LRP1B_39570_TTGGCCTAATGGACTAACTG	LRP1B	600	1191	1063	743	760	1366
MGP_11457_CAAAGTTACTACCGCTAAGG	MGP	488	791	852	1203	604	1054
SMPD4_42847_CGCGCTCATGGTGTTCCGAG	SMPD4	682	1005	694	362	796	1153
TPPP_30043_AGGCTGTCGCTGGAATCGGA	TPPP	465	649	817	457	833	1545
CD5_2573_AAGCGTCAAAAGTCTGCCAG	CD5	735	1308	1086	1061	898	1001
COA5_73382_CGTCATGCCTAAGTATTATG	COA5	426	928	809	667	859	987
CMC2_44651_CATTCTTCAGTGTGCAAGTG	CMC2	595	1201	1333	968	1105	2335
EIF3K_36052_CACAACATGGCAGATAACTG	EIF3K	620	658	946	194	1054	975
MIS12_48681_CTTCAGAATAACCTGTTCAA	MIS12	223	350	206	188	199	369
TBCC_18741_ATGGAAATCCCAACACCCTG	TBCC	388	241	257	268	184	510
OR51S1_58176_TGCTAATTACACCATTGGTG	OR51S1	189	369	357	191	339	626
C11orf94_61216_TGCCCCAGGAGTCACCTCAG	C11orf94	944	893	1078	1056	1047	1672
SFRP5_17185_AGGAGTACGACTACTATGGC	SFRP5	297	385	594	112	371	781
CT47A5_74551_AGGAAGAGGAGGAGGAAGAG	CT47A5	480	366	150	57	248	216
ENPP4_31075_AGCCTGTCACAATACTGTAG	ENPP4	1082	1590	1594	900	864	2361
RIMKLA_67973_ATGCAATTTAAGATGCTCTG	RIMKLA	563	1359	1290	731	875	1957
RMI2_57610_AGGGTAGTGATGGCGGACCG	RMI2	840	1501	1275	996	871	2091
HGH1_38209_CCTGCACGAGACATTGCTGG	HGH1	669	649	529	705	936	891
ITGB3_9806_GGGACTCAAGATTGGAGACA	ITGB3	276	662	694	360	339	914
TMEM26_65335_GGAAGATGGCTTCTACCCAT	TMEM26	137	383	606	275	150	604
FAM122C_63270_CCCAAGTCCATTGATCAAAG	FAM122C	450	547	311	537	612	406
Non-Targeting-Control_77186_GTCCCGTGATTTTAGCCAGG	Non-Targeting-Control	654	1386	1266	717	693	1611
CCDC27_62092_TCTGCGAGTTCGATTACTTG	CCDC27	174	252	295	336	193	453
PAN3_66688_GGTTGCATATAAGCAACGTG	PAN3	114	435	249	312	175	574
PROP1_14994_AGATCAAGGTTCTCCCCGCA	PROP1	1533	1909	1227	973	1991	2297
B4GALT2_22731_GACCGCAACCTATACCGCTG	B4GALT2	589	449	401	656	346	731
CTDSP1_46510_TGACCTGCTGGACAAATGGG	CTDSP1	604	1227	1257	895	800	1842
DCAF12L1_60668_TCGCGCGCATTCCCCTCTTG	DCAF12L1	1148	899	929	391	1321	1634
CFLAR_23149_AAGAGGTAAGCTGTCTGTCG	CFLAR	238	422	622	247	572	680
PREPL_25277_ACTCTGATACAATCAATGAA	PREPL	373	686	782	605	699	1175
STXBP3_18461_AATTCGACATCGACATATTG	STXBP3	520	932	969	609	767	1233
LSM14B_62243_AGTCGGCAAGAGCCCCATGG	LSM14B	589	910	737	637	759	901
VWA2_69248_GACTTGCACTCACCCTCTCG	VWA2	720	728	864	679	986	1038
TM2D3_50928_CAGTTCTGCATTCTGTCGGG	TM2D3	530	713	750	873	822	862
CLDN17_34949_GAATTGCATCCGACAAGCCA	CLDN17	1214	1365	1455	1485	1404	1717
RBBP7_15900_TGTCTGTGGGATATAAACGC	RBBP7	167	250	438	117	259	466
PRRX2_38793_CCTGAACGCGCGCCTCGCTG	PRRX2	181	350	271	117	184	248
SEMA5A_23656_TGGGCACGTACCTTTCCTCG	SEMA5A	330	614	433	534	633	1065
LACTBL1_74079_CCTCATGCTGTACCGTCTGT	LACTBL1	2010	2113	2329	2082	1998	2654
PRG2_14742_CAAAAACCTTACGTGTCCTG	PRG2	391	871	915	642	500	936
TSSK4_67440_TTTCCAACCTGTATTTCACG	TSSK4	267	255	395	94	330	847
SLC35D3_69097_CTCACGCTCTGGTCCCTGCG	SLC35D3	963	1240	1541	806	1068	1832
DAZAP2_26022_AGGAAATGCGGCTGACATGG	DAZAP2	511	1223	830	583	1159	1314
FAM78B_62146_CTTCTACCCCAGTGTGACAT	FAM78B	1006	1028	1048	1397	735	1634
MED18_40588_GGAATACCATCTCATGGTCA	MED18	216	323	421	224	310	429
EXOSC6_58026_GGCCTGTCGCGGGCCCGACA	EXOSC6	173	389	397	197	184	522
CXCL11_17046_GAAGGGCATGGCTATAGCCT	CXCL11	410	624	557	361	392	906
PGAP3_56479_CACACAGGTGTGGTACATGG	PGAP3	146	359	299	111	308	714
VASN_57390_ACGTGCCACCCGACACGGTG	VASN	953	1866	2131	1162	2016	3063
TNIP2_49030_GCGGCACAGGACGTCACTGG	TNIP2	190	192	238	53	190	192
NOMO3_72718_TCTACCATCTCCTGCACAGG	NOMO3	1004	793	1046	737	759	1378
VARS_20081_CCGCAGCGAACGTACCACTG	VARS	647	654	411	236	566	755
HRASLS_45009_GGACGACTCCATCTGTACCC	HRASLS	203	238	242	377	163	368
PIBF1_28171_GAAAGTGGATTATCTTACAA	PIBF1	58	147	201	83	104	229
CASS4_44946_GAGGTGTCAGAGAATTCCGC	CASS4	246	438	468	285	273	557
CADM4_64573_ACAGACAGAGAACGTGACAG	CADM4	323	328	406	228	556	565
SARNP_53485_CATTGAGCTCCCTGTCAAAG	SARNP	597	940	1054	837	628	1022
LHCGR_10626_GCACAATGGAGCCTTCCGTG	LHCGR	832	891	1223	1183	784	1135
UBE2R2_41018_TCAGATTCTTGACCAAAATG	UBE2R2	446	663	649	532	787	942
TOP3A_19450_AGACTTAAACCTGACGGTGT	TOP3A	741	1247	1473	621	800	1692
PET100_75397_AAGTGAGGTAGATTATCATC	PET100	512	686	549	504	655	1130
ARHGAP11B_55149_AGTCCCGCAATATCACAAGG	ARHGAP11B	248	230	198	277	297	426
TCP10_18900_TGATTCTCGCCCCGCGTGTG	TCP10	514	604	573	234	483	903
CTF1_4188_TGCCCAGCTTCTCGCCGCCG	CTF1	308	342	123	371	272	472
RGS1_16092_TACTTACACATCCTTGGACT	RGS1	821	848	873	922	782	1378
IGFBP2_9314_CAAGTCGGGTATGAAGGAGC	IGFBP2	393	649	597	497	672	981
TDRKH_29880_GACAGGTGCTCGGATTGATG	TDRKH	348	473	573	327	381	1012
ZNF254_25134_CTTATGTCTAGTTAGTGTTG	ZNF254	707	1238	1488	903	901	1769
PQLC2_40924_GACATAATACACAGCCGTGT	PQLC2	147	340	403	156	233	462
ZNF229_20870_GTTCAGTTCCAATTACCCAG	ZNF229	217	552	514	446	457	749
DLX6_4842_CAGACGCGAGGGGACGACAC	DLX6	327	296	381	92	434	900
MAP3K10_11533_AGAACGTGAGATGGACATCG	MAP3K10	903	1782	1518	797	1413	2188
GLG1_7215_GGTGTGCTTAGGGCACACGC	GLG1	244	377	582	222	592	817
RXFP1_46813_TAATTCTTGAAGCAATCAGG	RXFP1	211	603	703	517	448	808
HDHD1_21437_AGAAACTCATCATCCACCTG	HDHD1	688	1441	1973	1061	1020	2404
GABRA4_6749_AATAACCCATCTTCCGTCTG	GABRA4	660	835	1059	931	536	1012
GRSF1_7841_CTGGAGGCCACGCGTCTGGG	GRSF1	275	261	149	229	322	379
HMCN2_66721_AAGGTGGTCTACACTAGGGG	HMCN2	415	894	708	647	904	1262
Non-Targeting-Control_77036_GCACGCTGTACAGACGACAA	Non-Targeting-Control	864	1415	1512	1231	1149	1805
MAP3K15_71505_CCAGGTACTGAACGATATTG	MAP3K15	357	706	993	348	984	1071
PPIL3_39701_GTTGTATCTATGGCTAATAA	PPIL3	37	126	209	66	84	208
CCR4_3451_ACTCTCTCAACTCCACGACG	CCR4	833	1437	1426	921	1395	2455
IDO1_9586_AGAACGGGACACTTTGCTAA	IDO1	459	989	824	667	747	1348
PDE3B_13510_CCTGCGTCGCCATCCCCCCA	PDE3B	732	776	886	813	1070	1035
RPL32_16417_AGGGTTCGTAGAAGATTCAA	RPL32	208	333	290	215	142	552
MCM9_66466_GTCTCTACCTCCAATACCCG	MCM9	202	121	220	354	400	353
ACTL7B_29413_CAAGAAGAAGTGCTGCTATG	ACTL7B	748	1298	1493	1206	1284	1120
PPP2R1B_14619_GCTCAGTTAAAGGATGAGGT	PPP2R1B	439	1052	1054	734	950	1916
METTL21B_34013_CTTCCCTGCAAACTATGACC	METTL21B	1479	1122	1231	1189	1079	1417
PRRC2A_21072_CTCCGCCCTATGGACCCCAG	PRRC2A	573	640	414	686	626	714
NOXO1_58695_TGCTGCGGCACCCCTCAGGT	NOXO1	222	200	155	281	87	338
ZNF500_34443_AGAACTGTCCCCCTATCCCG	ZNF500	944	996	1328	963	788	1218
Non-Targeting-Control_76588_AGGATGGATTGAGCAGCGGT	Non-Targeting-Control	589	1045	1308	564	1289	1953
SCG2_21012_GCCTATGAAGATGTGGTCGG	SCG2	165	343	324	283	370	738
MRPL9_48341_TCACTGAGACCAGGTCACCC	MRPL9	536	693	463	210	744	911
OR4E2_35252_CTCTCATGTTCATCACATTG	OR4E2	592	1037	742	757	1023	1623
ADAMTSL5_68926_GCACACTGTAGGTCTCGGAA	ADAMTSL5	571	1188	1021	1188	786	1646
IRF8_9111_GCGTAACCTCGTCTTCCAAG	IRF8	218	307	139	108	333	414
DPM1_23061_CATGGAATGAAACATGCCAC	DPM1	364	978	770	324	333	829
APOBR_43724_CACCCCATTCCACGCCCAGT	APOBR	888	740	940	1025	968	1205
PROM2_62383_GAGCACCACGAATAGGACCA	PROM2	954	1397	1032	1037	1111	1158
LRRC17_27454_CCGCCCGGCCATGATTCACT	LRRC17	337	435	589	412	325	850
RPN1_16478_GTAGGTCCTCAGAGCGCGTG	RPN1	692	838	1265	108	848	959
ZNF829_70374_CACTCGTTACTCGACATCAG	ZNF829	2102	1078	1496	1461	1235	1944
C11orf16_44368_AGAGACAGGTACCTTGCAAG	C11orf16	421	745	1073	626	1311	1551
CFAP126_66878_CAGTAGATGACCACGATCGT	CFAP126	81	38	226	129	200	201
COL4A3_3572_CATCTTCACCCATTAACCCA	COL4A3	734	993	1171	1060	924	1130
POU4F1_14462_CACCCGCATATGCACAGCCT	POU4F1	762	902	1041	1102	940	1161
TAGLN2_21859_GAAACAATATGATGCAGATC	TAGLN2	201	311	431	171	325	484
CPXCR1_39529_TCTGTACTACAGTCATTAGG	CPXCR1	769	1028	1012	647	893	1643
LINGO4_68935_TACAAAGCCTACTCACCCTG	LINGO4	337	530	754	985	427	963
VPS29_39319_ATCAAATTGCCTCTGCAACA	VPS29	695	1706	1054	1246	1065	1865
RPS28_16621_CCTGAGAACCGGTCCTGCCC	RPS28	668	822	637	616	322	852
TRMT1L_51836_AAGTCACTGACACTATGCCA	TRMT1L	1405	2549	2182	2445	2835	3508
MINA_54295_ATCAAGCGGACACTCCTGCG	MINA	437	482	493	329	408	775
OR2V1_35266_TTACTGTGGCTCAAGGAGCG	OR2V1	712	1431	1062	661	1341	1535
C17orf64_58811_GCATGAGCGAGTCTCTAGCA	C17orf64	317	738	693	439	390	790
ASXL3_51378_TCCCATTTCAGCCACTACAG	ASXL3	389	367	281	141	268	568
ANKRD49_40763_AGAAAGGAGTCTCCGCACTG	ANKRD49	245	420	332	538	593	760
BTBD3_31178_TTTATCCCACCATTAGAGAG	BTBD3	519	1392	1334	744	1288	1894
CNOT4_12720_GTTCATCCAATCACAGTGCA	CNOT4	721	1320	1781	714	1806	1799
KBTBD4_43109_TCGGTCACATTCAGGCCGTG	KBTBD4	347	435	505	345	343	673
NKAPL_66057_AGTCGTCTAAAAGAAAGCAT	NKAPL	291	350	548	477	427	400
CKMT2_3301_AAATGAGGAGGATCACACCA	CKMT2	252	806	614	272	461	1267
RGPD4_68056_TGGAAGAGCAAAATACTGGG	RGPD4	1001	1042	1045	1425	916	1424
FLJ45513_74844_CAGGTTCAGACAAACCGGAA	FLJ45513	71	111	112	11	57	211
DCAF11_51187_AGCATCAAGGCCCGCGACGT	DCAF11	259	443	455	168	253	845
ATP4B_1399_GACAGTGGACCCGTACACAC	ATP4B	663	1163	669	673	819	946
SPATA31D4_71468_TAACAGTCGACGAAAGAGGG	SPATA31D4	348	679	996	525	405	1060
FOXO1_6429_ACAGGTTGCCCCACGCGTTG	FOXO1	1141	1669	1178	891	1383	1871
C2CD4A_61464_TGGTGCGAGACTTGGCTCCG	C2CD4A	261	372	608	97	325	671
LOC100505549_75826_AAAGTACTGAACAATAACTT	LOC100505549	203	594	572	379	372	967
TNN_47143_CCACGAAGACTTCATGTCGG	TNN	601	959	899	514	678	1329
ZNF385A_34170_CAGCTTGAGGCACATAACAA	ZNF385A	209	450	439	260	335	863
NPR2_12804_GCTCGCTCATGACAGCCCAT	NPR2	615	1109	844	809	792	1380
TRMT2A_35455_AAGTCTAGTCTGACCTGCTG	TRMT2A	1153	1359	1176	1065	698	1522
GDF15_25079_GTCCGGATACTCACGCCAGA	GDF15	185	459	332	73	168	609
CDC42EP1_30226_TCCTTCCTCAGCAACCACGG	CDC42EP1	518	563	335	404	640	651
RNPC3_42745_TCGACAGGGTCATCAGACCT	RNPC3	248	531	293	354	498	885
TRMU_43032_CCGCGTGCACTGGATTGCGG	TRMU	1063	523	390	290	552	964
RNASE12_73405_AGCATGTCTTCATCCATGAG	RNASE12	709	1341	1114	676	825	2059
PTEN_15313_AGAGCGTGCAGATAATGACA	PTEN	755	987	857	286	803	733
RPGRIP1L_32453_CTTACCGACTGCATATGCTC	RPGRIP1L	466	663	472	570	676	692
TRPC1_19597_CATTCACAGCCAACTGCATG	TRPC1	621	806	673	631	606	1021
NDN_12260_GGAGGCCTGTCATGGGCATG	NDN	116	434	524	109	195	439
KCNJ13_10066_GCGCTGGCGTTGGATGATGT	KCNJ13	334	374	426	216	305	707
SMC1A_21470_CTCTTGATATCATTAATGCG	SMC1A	449	716	954	400	717	1213
CCDC25_42065_TCTGCCTACACTATTTACAT	CCDC25	723	806	932	657	339	1047
PRR18_68285_CCCAGCGAGGACCACCTATG	PRR18	786	824	1006	972	979	1472
MSRB2_31241_GAGGCGCAGTTCCGAGGGTC	MSRB2	284	332	343	264	456	558
LTB_10836_GAACAGGCGTTTCTGACGAG	LTB	323	715	595	441	472	900
ACSL6_32396_GATGCTCACCCATGGGAACG	ACSL6	515	615	904	701	760	1316
RPTOR_45712_CTTACGTCGCAACGCCAAGG	RPTOR	302	1053	799	665	969	1485
PKN3_36843_ACAGCATCGACTGCACGTTG	PKN3	1418	2022	1797	1761	1648	3069
CARTPT_25348_TGGGCACGGGTACCCAACAG	CARTPT	223	164	226	43	60	454
PDZD9_66660_TATATCCTAACACATTGGCA	PDZD9	501	953	906	511	835	1218
C1orf186_72999_GAGTGAACAGATACTGAAAG	C1orf186	104	269	257	109	433	429
Non-Targeting-Control_76908_CTAGCCGCCCAGATCGAGCC	Non-Targeting-Control	673	783	744	695	971	1288
C7orf57_60425_AGGATTCTTAGGGCCAAGTG	C7orf57	211	342	421	164	24	302
CYTH3_24351_CGAGCCATTTAAGATCCCGG	CYTH3	70	147	83	160	126	137
ZNF701_43294_GTGCACATATTTCACCCCGA	ZNF701	545	654	625	589	1107	865
RASAL2_24901_AATGTAACCATCAAAGCCTG	RASAL2	990	1117	1090	1292	791	1734
BCL2L2_1647_AGCCCAACAACGCTTCACCC	BCL2L2	771	1024	1346	1112	691	1386
MAMSTR_67788_GCGGGACTGTCCTCGCGCCG	MAMSTR	238	319	376	217	378	575
PHLDA1_30909_GCCCATTCAAAAGCGCCGCG	PHLDA1	176	286	361	177	143	496
SETD8_70893_GCACGTGACTACCTGCAGCT	SETD8	393	347	209	366	445	204
ZSWIM8_31594_TCCTAAAGGGGCCTACAACG	ZSWIM8	163	404	395	207	214	350
ZNF300_56076_TGCTCTTATAACAACTCGGT	ZNF300	315	711	843	271	596	946
GOLGA8A_31466_TGCATCAGTCTCCTGAACCG	GOLGA8A	367	546	752	221	348	550
PPFIA2_22106_CATCTCTTCGCACACCCATG	PPFIA2	2270	1915	2262	1295	1577	2296
ZSWIM5_46102_TATTCACTAGAGCCATTGAG	ZSWIM5	698	1076	700	606	471	958
LONP1_24600_TGGCTCACGTCCATCCCTTG	LONP1	996	1114	1343	568	1170	1281
PSMD4_15250_CTCCACTGGGCTTCCCACAA	PSMD4	582	637	317	447	407	714
ZNF385C_64843_GGGAGGGGACACCAAACGTG	ZNF385C	232	562	375	310	532	940
MOXD1_34311_CCAAGGGATAATCCAACATG	MOXD1	221	291	273	231	152	476
ADPGK_52087_AAGATGAATCGGTTGGCATG	ADPGK	282	1016	901	371	673	1350
RNF113A_20772_TGTAATCTGAACGGTCATGG	RNF113A	214	190	175	61	39	313
FGF21_34967_CAGTCCTCTCCTGCAATTCG	FGF21	669	897	955	699	1003	1181
NARS2_49780_AGGCAAACTTAAGGTACCTG	NARS2	487	870	747	778	570	1585
GTF2IRD1_25243_GTGTCTCCCTGATTCCCAAG	GTF2IRD1	471	838	1188	604	676	1894
CD1D_2543_GGCCAAGTTTACCCAAAGTG	CD1D	284	358	552	246	206	546
SLC39A13_55771_AACAAGGAAAGCGAGTCCTG	SLC39A13	414	627	508	316	382	1306
ATG12_23994_CTCCCCAGAAACAACCACCC	ATG12	149	214	320	489	296	229
HIBADH_30151_AACTGCAGGATCAATAGTGC	HIBADH	470	992	999	567	418	1306
BFAR_38351_AAGATGCCCACCATAAAGCA	BFAR	467	562	467	951	461	1060
ASAP2_23201_CCACAAGGATCCGAAAAGTG	ASAP2	84	180	43	79	151	160
HIST1H2AL_21629_CAAGTGGCGCGGGATAATGC	HIST1H2AL	181	203	392	13	127	305
ZNF611_51982_TCTTTCCAATGTAATAAGAG	ZNF611	206	461	610	339	315	492
RFPL2_29032_GCAGTGAATTAATGCACTTG	RFPL2	195	353	652	229	349	685
PFKM_13761_AAGGACTTTCGGGAACGAGA	PFKM	337	942	667	465	566	1203
TRAF2_19557_ACTTGCCACAAGTCTTGACG	TRAF2	421	608	346	432	1169	1179
CIT_30156_CCAGCTTGATGTGTCCTGTG	CIT	417	559	418	93	331	746
PCNA_13435_TGCTTCAAATACTAGCGCCA	PCNA	417	793	652	445	574	937
OCSTAMP_59565_ATTGCTACCTGACAGACCTG	OCSTAMP	1022	1880	1812	1636	1921	2295
ACD_48371_AAGCAGCGTGGCCCCGACGT	ACD	1172	1299	1379	691	817	1766
SPEG_27656_TGAGGCCTTACCGAGCTCAG	SPEG	330	347	418	372	239	556
ZNF680_69122_AATGCCTGGACACTGCACAA	ZNF680	1384	1571	1440	1282	921	2262
ASB2_39284_CCCTTGGAACAAGCCCATTG	ASB2	737	953	1095	795	975	1303
PLBD1_50264_AAGGTTTCGTGATCAGCTGT	PLBD1	299	700	543	158	328	720
SMC3_23944_TAGCAGGCAATAGTGAACAA	SMC3	96	202	320	331	165	508
ABCB4_13838_CATTTCGGACCGTAGACAGT	ABCB4	285	401	489	160	714	684
MAGEB6_63231_GAGACCAATGGTCAGCCACA	MAGEB6	287	479	505	255	407	444
ROS1_16259_TACACCCCAGTCTACCGCAG	ROS1	565	437	216	755	446	1050
KRTAP4-2_54772_GCTGCCAGACCACTTGCTGC	KRTAP4-2	831	865	1141	737	579	1515
HIAT1_47868_ACTATTGACAGCACCCACCT	HIAT1	762	1285	1315	1144	1206	2193
SOCS3_23607_TCAGCGTCAAGACCCAGTCT	SOCS3	506	928	704	625	647	1131
ANKRD50_45225_GGCTAGACAGGGACATACCA	ANKRD50	307	712	587	480	442	932
ADRA2B_414_CGGACACTCGAAGTCCACTG	ADRA2B	556	733	779	498	654	1460
PDE4C_13524_TGCAAGCGCCATCCACGACG	PDE4C	572	665	644	544	897	1419
PLEKHG4B_62785_CACAAGCCTGTACGACCGAG	PLEKHG4B	763	1319	1127	1096	847	1245
CFAP46_40549_GTACAGACAGCACTTCCTCG	CFAP46	389	345	357	523	423	740
CPT1A_3822_CACATCGTCGTGTACCATCG	CPT1A	830	943	957	509	752	1572
C19orf67_74092_ATCTTCTTATAGAGGTAGCG	C19orf67	221	571	474	454	503	865
SPRY1_27526_CTGAACAGGGACTGTTAGGA	SPRY1	438	1143	1065	965	710	827
CPA6_44958_TTTATAACAACCGCTATGCT	CPA6	448	714	691	399	560	698
APPL1_34490_TTTAATGAGTCAGGCCCGTG	APPL1	256	529	678	171	469	877
KIF25_10258_ATAATTCCTAAGTCACTCTG	KIF25	785	1499	1307	1061	1013	2136
FSTL1_30346_TATTACAACGTATCCAGACC	FSTL1	278	557	525	413	352	701
ZNF862_73813_TTATACAGGACCATTCAAGG	ZNF862	633	1058	681	741	948	1491
ABHD17B_37817_TATAGGGACAGTACCGTCTG	ABHD17B	875	982	859	467	801	1354
CPA2_3765_ACTGTCTAGAAACATTTGTG	CPA2	238	495	604	175	309	713
CD163_24515_GTGAAGCATGGTGACACGTG	CD163	519	1157	1043	856	872	1280
SRSF6_17209_AACTCCACGAAGCCGTACCT	SRSF6	184	119	55	71	23	132
ZNF428_59103_CTGAATCAGAGGAATGCTCG	ZNF428	626	1092	1664	648	865	1867
GTPBP3_54084_CAGTGCCCGTACTTCGATGT	GTPBP3	333	621	383	456	303	438
LIM2_10653_AGGGTGGGCTTACTCACTTG	LIM2	351	719	1035	190	470	899
[truncated: 75,442 more rows]
